# Supplementary material for: One-Week Dynamic Changes in Cardiac Proteomes After Cardiac Radioablation in Experimental Rat Model
Source: Front Cardiovasc Med. 2022 Jun 28;9:898222. doi: 10.3389/fcvm.2022.898222 (PMC9273889; doi:10.3389/fcvm.2022.898222)
Supplement: Supplementary file 2 [file Table_1.xlsx]

## Sheet: FC(1.2)_DEPs
Supplemental Table 1. Complete list of differentially expressed proteins (DEPs) by t-test of each dose group after width adjustment.
			CON vs. 2Gy (day7)
			Accession	GeneName	log2(FC)	Fold-change	-Log Student's T-test p-value 2Gy(wk1)_CON(wk1)	P-value	CON1	CON2	CON3	2Gy1	2Gy2	2Gy3	25Gy1	25Gy2	25Gy3	Description
			P20909	Col11a1	-0.876264	0.544776	2.03053	0.00932116	-3.15647	-2.85138	-3.02847	-3.68234	-3.7699	-4.21287	-3.24164	-3.70687	-3.53787	Collagen alpha-1(XI) chain
			F1M7S4	Cpa3	-0.869732	0.547248	1.58201	0.0261812	3.17849	3.71976	2.96602	2.42297	2.61652	2.21557	2.00626	2.08958	2.0861	Mast cell carboxypeptidase A
			P50339	Cma1	-0.799354	0.574606	1.53779	0.0289874	1.41253	1.9133	1.16859	0.675236	0.877458	0.543676	0.293731	0.369793	0.321931	Chymase
			Q5UT99	Bb	-0.764162	0.588795	1.8794	0.0132008	0.243758	0.290524	0.602165	-0.24577	-0.243944	-0.666325	-0.788805	-0.667972	-0.583459	MHC class II antigen
			Q6QI50		-0.648943	0.637747	2.63772	0.00230293	-3.89743	-3.96083	-3.75046	-4.49058	-4.41316	-4.65182	-4.38386	-4.4633	-4.73343	LRRGT00158
			D3ZAQ0	Fundc2	-0.640213	0.641618	2.57199	0.00267923	2.50242	2.37113	2.20601	1.76244	1.76537	1.6311	1.74807	2.12767	2.40055	FUN14 domain-containing 2
			C5H4P9		-0.617127	0.651968	1.51553	0.030512	-0.258932	-0.273002	-0.225786	-1.21462	-0.825334	-0.569144	-0.738274	-0.484072	-0.441233	Nexilin (Fragment)
			Q64598		-0.613114	0.653784	1.46961	0.0339149	0.920852	1.11714	0.820898	0.644492	0.329055	0.0459998	0.592561	0.481557	0.48024	Histone H2A type 1-F
			Q9TQA7	RT1.D(a)	-0.573912	0.671793	1.89367	0.0127741	0.878165	0.926627	1.19062	0.292449	0.601931	0.379299	0.132955	0.273901	0.316738	Class II MHC RT1.D(A) beta chain
			O88600	Hspa4	-0.552788	0.681701	3.31571	0.000483381	-0.237989	-0.375191	-0.324647	-0.86496	-0.926168	-0.805063	-0.290687	-0.433719	-0.46241	Heat shock 70 kDa protein 4
			B2RYH0	Slc25a28	-0.517705	0.698482	1.46186	0.0345255	-2.55693	-2.46187	-2.51923	-2.70971	-3.15022	-3.23121	-2.95318	-2.92737	-3.07134	Slc25a28 protein
			Q4QQV6	Lsp1	-0.502761	0.705755	2.23762	0.00578602	-0.0628271	-0.146228	0.00939387	-0.415357	-0.597299	-0.695287	-0.395403	-0.445471	-0.488317	Lymphocyte specific 1, isoform CRA_a
			O88281	Megf6	-0.483386	0.715297	2.62851	0.00235229	-2.12354	-1.88992	-1.97555	-2.49654	-2.49729	-2.44535	-1.82145	-2.54336	-2.32761	Multiple epidermal growth factor-like domains protein 6
			M0R7R7	Nemp1	-0.458066	0.727961	1.41593	0.0383769	-2.30877	-2.1781	-2.22168	-2.53425	-2.5634	-2.9851	-2.54128	-2.45227	-2.60359	Nuclear envelope integral membrane protein 1
			P13941	Col3a1	-0.432814	0.740815	1.63146	0.0233636	1.82333	2.06924	1.95585	1.6881	1.51393	1.34795	1.83617	1.82667	1.5848	Collagen alpha-1(III) chain
			Q4QQV3	Fam162a	-0.395751	0.760094	1.5398	0.0288536	3.66405	3.9799	4.03111	3.51195	3.53717	3.4387	3.71557	3.73619	3.88707	Protein FAM162A
			A0A0G2K654	Hist1h1c	-0.365051	0.776441	1.30191	0.0498988	2.32782	2.59461	2.62925	2.33225	2.07827	2.046	2.289	2.20473	2.27478	Histone cluster 1 H1 family member c
			M0RB46		-0.36032	0.778992	1.32155	0.0476925	-1.27186	-1.56964	-1.22047	-1.58722	-1.74283	-1.81288	-1.25849	-1.9456	-1.46722	Uncharacterized protein
			Q6GQY2	Mcfd2	-0.351279	0.783889	1.53355	0.0292718	-5.41074	-5.47515	-5.34627	-5.56447	-5.85116	-5.87036	-5.51006	-5.77252	-5.37795	Multiple coagulation factor deficiency 2
			B1PLB1	Cd34	-0.350975	0.784054	2.20598	0.00622329	1.82066	1.83222	1.6842	1.4929	1.45384	1.33742	1.51398	1.49404	1.37856	CD34 antigen (Predicted)
			M0RAQ6	Hk1	-0.340932	0.789531	1.52019	0.0301863	0.47449	0.587631	0.479367	0.237384	0.298721	-0.0174146	0.392854	0.126998	0.381648	Hexokinase-1
			D3ZBN0	Hist1h1b	-0.340606	0.78971	1.31558	0.0483526	2.94338	3.16724	3.1125	2.92951	2.67768	2.59412	2.89838	2.86738	2.8615	Histone H1.5
			D3ZVM9	Ccrl2	-0.336378	0.792027	1.49477	0.0320059	-3.59523	-3.73317	-3.66859	-4.02853	-3.82367	-4.15393	-3.35899	-3.63134	-3.7179	C-C motif chemokine receptor-like 2
			Q4V8B0-3	Oxr1	-0.32864	0.796287	1.67311	0.0212271	-1.43235	-1.41329	-1.48328	-1.59981	-1.83529	-1.87975	-1.61981	-1.65327	-1.68746	Isoform 3 of Oxidation resistance protein 1
			B5DFB0	P3h3	-0.324679	0.798476	1.70282	0.0198235	-1.65514	-1.63104	-1.47849	-1.9189	-1.79501	-2.0248	-1.7581	-1.77919	-1.8392	Leprecan-like 2 (Predicted), isoform CRA_b
			Q63625	Phrf1	-0.322594	0.799631	1.86813	0.0135478	-2.54641	-2.53079	-2.73392	-2.85449	-2.93153	-2.99288	-2.54663	-2.81385	-2.69548	PHD and RING finger domain-containing protein 1
			P61954	Gng11	-0.316005	0.803291	1.53215	0.0293664	0.691326	0.825645	0.857783	0.62648	0.448049	0.352208	0.478192	0.418678	0.446352	Guanine nucleotide-binding protein G(I)/G(S)/G(O) subunit gamma-11
			B2GVA7	Ing1	-0.314956	0.803876	2.0193	0.00956533	-3.90637	-3.7162	-3.89109	-4.14731	-4.20558	-4.10564	-4.04937	-4.10512	-4.15587	Inhibitor of growth protein
			D3Z9E2	Nkx1-2	-0.314611	0.804068	3.13179	0.000738261	-2.53511	-2.5169	-2.62172	-2.86802	-2.8584	-2.89115	-2.77847	-2.86727	-3.19622	NK1 homeobox 2
			Q6TXJ1		-0.314468	0.804147	2.51572	0.00304986	-2.54293	-2.47998	-2.46625	-2.72479	-2.85257	-2.85521	-2.53065	-2.30664	-2.65842	LRRGT00008
			D3ZH41	Ckap4	-0.314225	0.804283	1.31327	0.0486105	3.3033	3.45681	3.2422	3.20333	2.94251	2.91379	3.21211	3.13662	3.16456	Cytoskeleton-associated protein 4
			F1LRM7	Col2a1	-0.312466	0.805264	1.42364	0.0377016	-1.68558	-1.55876	-1.69881	-1.92762	-1.81984	-2.13308	-1.74934	-1.76413	-1.79078	Collagen alpha-1(II) chain
			Q641Y9	Dalrd3	-0.311096	0.806029	1.38853	0.0408762	-4.28892	-4.30024	-4.10683	-4.39161	-4.6803	-4.55737	-4.3999	-4.41376	-4.41027	DALR anticodon-binding domain-containing protein 3
			F1M6C4	Arl15	-0.306779	0.808445	2.74689	0.00179106	-2.7206	-2.62056	-2.63406	-2.96754	-3.01117	-2.91685	-2.952	-2.83324	-3.08671	ADP-ribosylation factor-like GTPase 15
			Q91ZN1	Coro1a	-0.305628	0.80909	1.69066	0.0203864	1.0187	1.19473	1.266	0.911204	0.865094	0.786254	0.788113	0.851178	0.708257	Coronin-1A
			Q9QYV0	Adam15	-0.305154	0.809356	1.86383	0.0136826	-1.25965	-1.35349	-1.26412	-1.4931	-1.58025	-1.71937	-1.43177	-1.44554	-1.39222	Disintegrin and metalloproteinase domain-containing protein 15
			P04157	Ptprc	-0.299618	0.812467	1.3588	0.0437724	-0.368076	-0.108669	-0.0845371	-0.512332	-0.392377	-0.555428	-0.424402	-0.239783	-0.393112	Receptor-type tyrosine-protein phosphatase C
			P62912	Rpl32	-0.298535	0.813078	1.70636	0.0196626	2.39747	2.33672	2.31437	2.19861	2.0027	1.95164	2.01224	2.05543	2.02634	60S ribosomal protein L32
			D3ZW66	Sgsm2	-0.294645	0.815273	2.69481	0.00201925	-0.313586	-0.185438	-0.202503	-0.538934	-0.510474	-0.536054	-0.515069	-0.431258	-0.638572	RUN and TBC1 domain containing 1 (Predicted)
			Q80WK7	Slc29a3	-0.289383	0.818252	1.43347	0.0368579	-4.31247	-4.29181	-4.384	-4.51316	-4.54619	-4.79708	-4.27335	-4.29239	-4.44862	Equilibrative nucleoside transporter 3
			P62804-2	Hist1h4b	-0.286603	0.81983	1.32473	0.0473446	1.57915	1.75889	1.78735	1.57085	1.38444	1.31028	1.48119	1.4636	1.34334	Isoform OGP precursor of Histone H4
			P97538	Mras	-0.285402	0.820513	1.55247	0.028024	-1.60111	-1.7366	-1.58854	-1.78858	-1.97975	-2.01413	-1.86751	-1.90401	-1.97705	Ras-related protein M-Ras
			B2RZ65	Nxt1	-0.281011	0.823014	1.93894	0.0115096	-5.60793	-5.66596	-5.65346	-5.80487	-5.95735	-6.00816	-6.02342	-5.54199	-5.77263	NTF2-related export protein 1 (Predicted), isoform CRA_a
			D4A0Z1	Tspan14	-0.279834	0.823686	1.93947	0.0114956	-3.95884	-3.80711	-4.00518	-4.18571	-4.24477	-4.18016	-4.12467	-4.03104	-4.22937	Tetraspanin
			D3ZCW5	Alg9	-0.278778	0.824289	2.13093	0.00739724	-1.94152	-1.83175	-1.84667	-2.06571	-2.18433	-2.20623	-2.10765	-2.04883	-2.08273	Mannosyltransferase
			D4ADZ6	Helz	-0.278775	0.824291	1.36278	0.0433731	-4.84497	-5.04782	-4.72712	-5.18301	-5.1558	-5.11741	-4.86844	-5.03278	-4.98545	Helicase with zinc finger
			P11507	Atp2a2	-0.277039	0.825283	1.60442	0.0248645	-0.833474	-0.888947	-0.694677	-0.978551	-1.10981	-1.15985	-1.00706	-0.806821	-1.00302	Sarcoplasmic/endoplasmic reticulum calcium ATPase 2
			D3ZZG3	LOC691921	-0.275827	0.825977	1.61348	0.0243512	-0.573727	-0.505903	-0.489698	-0.656186	-0.837091	-0.903531	-0.708784	-0.654029	-0.578977	Hypothetical protein LOC691921
			F1M4W7	Cstf3	-0.275632	0.826088	1.39724	0.0400645	-2.17254	-2.11713	-2.15532	-2.27974	-2.40134	-2.5908	-2.38075	-2.46146	-2.33765	Cleavage stimulation factor subunit 3
			Q9QWE9	Ggt5	-0.270945	0.828776	1.69616	0.0201298	1.77281	1.97113	1.82168	1.66479	1.55844	1.52955	1.57502	1.59197	1.60476	Glutathione hydrolase 5 proenzyme
			Q5RJR9	Serpinh1	-0.269739	0.82947	2.03584	0.00920789	4.41855	4.44137	4.42637	4.19529	4.23415	4.04762	4.17027	4.20641	4.21249	Serine (Or cysteine) proteinase inhibitor, clade H, member 1, isoform CRA_b
			Q4KM57	Lemd2	-0.268713	0.83006	1.50751	0.0310806	0.482532	0.677722	0.563937	0.391278	0.336315	0.190458	0.426046	0.422866	0.427669	LEM domain containing 2
			Q4L208	Slc9a8	-0.263414	0.833114	1.31955	0.0479126	-1.61844	-1.39978	-1.54326	-1.67634	-1.76567	-1.90972	-1.77577	-1.65855	-1.77747	Sodium/hydrogen exchanger 8
			F1M1R7	Zfp771	-0.262634	0.833565	1.374	0.0422669	-2.81732	-2.57075	-2.79296	-2.95305	-2.9414	-3.07448	-2.98548	-2.90439	-3.05866	Zinc finger protein 771
			D4A7X9	Myo1f	-0.261605	0.834159	1.51594	0.0304832	-0.292938	-0.359365	-0.222437	-0.453214	-0.52015	-0.686191	-0.543709	-0.567899	-0.575683	Myosin IF
			Q6AY23	Pycr2	-0.261176	0.834407	1.89262	0.012805	0.578599	0.603022	0.592726	0.448239	0.295	0.247581	0.381965	0.404438	0.307915	Pyrroline-5-carboxylate reductase 2
			Q63664	Kcnj8	-0.261131	0.834434	1.54907	0.0282442	-1.98167	-1.73236	-1.83694	-2.10656	-2.06487	-2.16293	-1.81714	-2.10205	-1.98069	ATP-sensitive inward rectifier potassium channel 8
			F1LXD8	Emilin2	-0.260091	0.835035	1.52644	0.029755	1.28695	1.23418	1.14237	1.05989	0.988396	0.834937	1.14204	1.15826	1.02571	Elastin microfibril interfacer 2
			D4A3K5	Hist1h1a	-0.260057	0.835055	2.14719	0.00712541	2.0723	2.1443	1.98327	1.84626	1.80094	1.7725	1.82516	1.78957	1.90744	Histone H1.1
			Q497B0	Nit2	0.260171	1.19762	1.46278	0.0344524	3.4427	3.25038	3.2254	3.49286	3.5556	3.65054	3.27628	3.41836	3.21773	Omega-amidase NIT2
			Q62751	Ireb2	0.260291	1.19772	1.30934	0.0490524	-2.44775	-2.58773	-2.45369	-2.39575	-2.13111	-2.18144	-2.25952	-2.31419	-2.26579	Iron-responsive element-binding protein 2
			P23965	Eci1	0.260858	1.19819	3.18274	0.000656538	5.11432	5.15417	5.12583	5.42438	5.4082	5.34432	5.15531	5.20913	5.15312	Enoyl-CoA delta isomerase 1, mitochondrial
			Q3B8N9	Bphl	0.261979	1.19912	1.97609	0.010566	2.30632	2.21405	2.20632	2.42403	2.49836	2.59024	2.40722	2.35487	2.40067	Biphenyl hydrolase-like
			Q9WVK7	Hadh	0.263519	1.2004	2.72022	0.0019045	5.77955	5.82565	5.73548	6.01335	6.02404	6.09386	5.79459	5.80633	5.80521	Hydroxyacyl-coenzyme A dehydrogenase, mitochondrial
			P33274	Cyp4f1	0.264687	1.20138	1.67804	0.0209875	-4.65232	-4.74939	-4.68269	-4.55941	-4.38594	-4.345	-4.60032	-4.2541	-4.24621	Cytochrome P450 4F1
			D3ZWJ1	Dnlz	0.271868	1.20737	1.95519	0.0110869	-1.80997	-1.80923	-1.88731	-1.6068	-1.62977	-1.45434	-1.58549	-1.70193	-1.49762	DNL-type zinc finger
			Q9ER34	Aco2	0.27358	1.2088	1.9421	0.0114262	7.25561	7.1437	7.1584	7.35889	7.4973	7.52226	7.37012	7.25065	7.30107	Aconitate hydratase, mitochondrial
			Q4QQU5	Yipf6	0.276503	1.21126	1.5394	0.0288802	-3.02783	-3.04208	-2.94052	-2.87221	-2.69604	-2.61267	-2.74737	-2.94367	-2.85159	Protein YIPF6
			A0A0G2K0T6	Sncg	0.279425	1.21371	1.37819	0.041861	0.399	0.321577	0.440692	0.734049	0.492055	0.773441	0.487296	0.659536	0.478913	Gamma-synuclein
			D3ZTL8	Rapgef6	0.27999	1.21419	1.38134	0.0415585	-3.55078	-3.65205	-3.35725	-3.31508	-3.21611	-3.18893	-3.30063	-3.36819	-3.48974	Rap guanine nucleotide exchange factor (GEF) 6 (Predicted), isoform CRA_a
			Q5U2W9	Rnls	0.280596	1.2147	1.33268	0.0464858	-1.74293	-1.78705	-1.89632	-1.57517	-1.65037	-1.35898	-1.6449	-1.70094	-1.56908	Renalase
			P04636	Mdh2	0.280903	1.21496	1.88493	0.0130338	7.00862	6.8552	6.85369	7.11694	7.1835	7.25978	7.08479	6.97364	7.03592	Malate dehydrogenase, mitochondrial
			A0A0G2K1D2	Rap1gds1	0.282113	1.21597	1.73027	0.0186093	1.62748	1.58007	1.56398	1.77305	1.83441	2.01042	1.80858	1.54979	1.56434	RAP1, GTP-GDP dissociation stimulator 1 (Predicted), isoform CRA_a
			A0A0G2K1N3	Hmbs	0.284632	1.2181	1.37497	0.0421726	1.49143	1.33538	1.37072	1.5893	1.61013	1.852	1.59871	1.61025	1.45935	Porphobilinogen deaminase
			Q4AEG0	Gp9	0.286519	1.21969	1.45186	0.0353297	-2.78401	-2.98689	-2.70202	-2.56107	-2.58355	-2.46875	-2.79959	-2.63209	-2.49795	Glycoprotein 9
			P97519	Hmgcl	0.288687	1.22153	1.524	0.0299226	3.10663	3.00804	2.9493	3.20923	3.26545	3.45535	3.11721	3.10767	3.0791	Hydroxymethylglutaryl-CoA lyase, mitochondrial
			Q704S8	Crat	0.289128	1.2219	2.86968	0.00134996	4.95279	5.00936	5.0448	5.25584	5.33847	5.28001	5.01013	5.10344	4.97169	Carnitine O-acetyltransferase
			Q569A7	Dph5	0.28949	1.22221	1.90507	0.0124431	-1.70932	-1.74845	-1.84719	-1.53668	-1.52679	-1.37302	-1.58641	-1.61224	-1.57185	DPH5 homolog (S. cerevisiae)
			D3ZT97	Sac3d1	0.290221	1.22283	1.46429	0.0343329	-4.95188	-4.74939	-4.73465	-4.50667	-4.42696	-4.63163	-4.66864	-4.69621	-4.37288	SAC3 domain containing 1
			A0A0G2K4R0	Vav3	0.292846	1.22505	1.73341	0.0184752	-5.10286	-4.9516	-5.05951	-4.85636	-4.64357	-4.7355	-4.85069	-4.77745	-4.98545	Vav guanine nucleotide exchange factor 3
			P42123	Ldhb	0.293408	1.22553	1.40523	0.0393342	7.07971	6.95104	6.91088	7.11674	7.3069	7.39822	7.14512	7.03572	7.02371	L-lactate dehydrogenase B chain
			Q9JKD6	Cldn5	0.293717	1.22579	2.71856	0.00191179	-2.07741	-2.18841	-2.18292	-1.87872	-1.86904	-1.81984	-1.80909	-2.08388	-2.20151	Claudin-5
			D3ZTW7	Atpaf2	0.294358	1.22634	1.49144	0.0322522	0.916188	0.846904	0.780616	1.0527	1.06686	1.30723	1.03413	1.04739	1.04582	ATP synthase mitochondrial F1 complex assembly factor 2
			D3ZWR3	Asnsd1	0.299864	1.23103	1.488	0.0325087	-1.18506	-1.41216	-1.34901	-1.12487	-1.01947	-0.902292	-1.1397	-1.09499	-1.21605	Asparagine synthetase domain-containing 1
			Q00981	Uchl1	0.30189	1.23276	1.95074	0.0112011	-1.49835	-1.52699	-1.65856	-1.30424	-1.30747	-1.16651	-1.33423	-1.42172	-1.50333	Ubiquitin carboxyl-terminal hydrolase isozyme L1
			Q5XIE0	Anp32e	0.303924	1.2345	1.35162	0.044502	-0.154969	-0.0983743	-0.260054	0.211486	-0.0541086	0.240995	0.0983766	0.0781398	-0.00861709	Acidic leucine-rich nuclear phosphoprotein 32 family member E
			G3V8N8	Slc7a6os	0.30401	1.23457	2.28223	0.0052212	-4.03271	-4.07409	-3.95361	-3.74796	-3.7677	-3.63271	-3.81842	-4.04104	-3.89823	Liver regeneration-related protein
			P0C927	Asb14	0.304203	1.23474	2.06691	0.00857215	-5.50258	-5.44359	-5.56362	-5.16761	-5.12735	-5.30222	-5.30882	-5.413	-5.15296	Ankyrin repeat and SOCS box protein 14
			P08503	Acadm	0.308421	1.23835	4.63104	2.33862e-05	4.90634	4.94391	4.91352	5.24454	5.22414	5.22035	4.99745	5.04092	4.94688	Medium-chain specific acyl-CoA dehydrogenase, mitochondrial
			G3V7U0	Csrp3	0.308902	1.23876	1.44733	0.0357001	4.72918	4.49234	4.65057	4.9058	4.8265	5.06649	4.93894	4.82167	4.89233	Cysteine and glycine-rich protein 3
			D3ZTB5	S100a13	0.3095	1.23928	1.67203	0.0212799	1.3557	1.26672	1.23302	1.47014	1.5819	1.73189	1.48443	1.59432	1.59956	S100 calcium-binding protein A13
			Q5XII5	Wrap53	0.311685	1.24116	1.40346	0.0394948	-5.04253	-4.87397	-4.82429	-4.72266	-4.45144	-4.63163	-4.60403	-4.78583	-4.82245	Telomerase Cajal body protein 1
			Z4YNF4	Acp1	0.31553	1.24447	1.42802	0.0373233	1.12576	0.915763	1.03231	1.21509	1.30826	1.49706	1.23434	1.16104	1.21485	Low molecular weight phosphotyrosine protein phosphatase
			M0RDC2	LOC681367	0.31569	1.24461	1.4955	0.0319521	-1.77019	-1.90047	-1.93786	-1.62842	-1.64582	-1.3872	-1.61325	-1.7745	-1.72434	Hypothetical protein LOC681367
			Q5BJZ6	Carnmt1	0.319961	1.2483	2.29476	0.00507271	0.268279	0.300794	0.323154	0.536603	0.592741	0.722767	0.535315	0.444739	0.447031	Carnosine N-methyltransferase
			Q3MIE0	Echdc3	0.319973	1.24831	2.37105	0.00425549	1.96476	1.85048	1.88396	2.28087	2.24122	2.13704	2.22189	1.95262	2.07375	Enoyl-CoA hydratase domain-containing protein 3, mitochondrial
			D3ZFU1	LOC681385	0.327543	1.25487	1.8028	0.0157471	-0.441854	-0.595391	-0.659414	-0.33554	-0.175362	-0.203127	-0.342192	-0.552433	-0.531697	RCG64269
			D4A175	Trit1	0.32988	1.25691	2.13646	0.00730365	-3.74343	-3.72372	-3.85772	-3.47118	-3.51645	-3.3476	-3.33567	-3.60516	-3.62792	tRNA dimethylallyltransferase
			Q5XIE6	Hibch	0.330039	1.25705	1.57195	0.0267948	3.88311	3.72786	3.73276	3.98123	4.08987	4.26276	4.03261	3.96685	3.98694	3-hydroxyisobutyryl-CoA hydrolase, mitochondrial
			A0A0G2K181		0.335428	1.26175	1.81321	0.0153741	-1.61112	-1.83074	-1.83899	-1.481	-1.43459	-1.35898	-1.66509	-1.4723	-1.31773	Uncharacterized protein
			A0A0G2JVT4	Spats2l	0.343998	1.26927	1.44551	0.0358501	-0.340384	-0.682875	-0.477278	-0.223495	-0.182294	-0.0627552	-0.245295	-0.455651	-0.325531	SPATS2-like protein
			P08010	Gstm2	0.348314	1.27307	1.34495	0.0451908	4.7267	4.48913	4.54425	4.74982	4.97452	5.08068	4.7526	4.59053	4.67818	Glutathione S-transferase Mu 2
			M0RBX3		0.35224	1.27654	1.37547	0.042124	-1.44897	-1.76666	-1.65765	-1.12456	-1.36776	-1.32426	-1.27096	-1.11923	-1.22843	Uncharacterized protein
			M0RA79		0.354503	1.27855	1.6213	0.0239166	-0.255004	0.0190311	-0.0152121	0.297525	0.342123	0.172677	0.329631	0.223901	-0.115636	Uncharacterized protein
			Q5U3Z3	Isoc2	0.361678	1.28492	1.32272	0.0475642	-0.686538	-0.731745	-0.874624	-0.537467	-0.496081	-0.174325	-0.406083	-0.422878	-0.427354	Isochorismatase domain-containing protein 2
			D3ZKU6	Gbp1	0.363021	1.28612	1.7319	0.0185396	1.18524	1.15133	1.19151	1.69176	1.36822	1.55717	1.55858	1.69924	1.47346	Uncharacterized protein
			Q5XI27	Accs	0.366875	1.28956	1.45562	0.0350251	-4.74944	-4.92526	-4.82831	-4.67827	-4.35922	-4.3649	-4.48632	-4.79426	-4.58417	Accs protein (Fragment)
			G3V6X9	Svbp	0.369524	1.29193	1.39025	0.0407146	-2.8226	-2.98802	-2.83201	-2.48687	-2.71603	-2.33117	-2.73004	-2.69476	-2.84065	RCG50373, isoform CRA_b
			D4A7Q3	Sdhaf4	0.373794	1.29576	1.40104	0.0397155	-1.20249	-1.34089	-1.09598	-0.935732	-0.947147	-0.635093	-0.819997	-0.923386	-0.899694	RCG43539, isoform CRA_a
			B2RZ79	Iscu	0.375281	1.29709	1.47383	0.0335869	1.72836	1.75692	1.6297	1.85944	2.21882	2.16257	2.09017	1.8066	2.12446	Iron-sulfur cluster assembly enzyme
			O88350	Rbbp9	0.376272	1.29798	1.56538	0.0272032	-1.31842	-1.45614	-1.42761	-1.05495	-1.18441	-0.833999	-1.15457	-0.629126	-1.3042	Putative hydrolase RBBP9
			O35077	Gpd1	0.378089	1.29962	1.51888	0.0302775	2.97165	2.78081	2.81468	3.12574	3.1445	3.43118	2.93194	2.99095	2.92232	Glycerol-3-phosphate dehydrogenase [NAD(+)], cytoplasmic
			D4ADD7	Glrx5	0.380793	1.30206	2.08068	0.00830462	1.195	1.21778	1.10481	1.45717	1.51225	1.69054	1.33463	1.27269	1.24038	Glutaredoxin 5
			M0R3X6	LOC102556347	0.386026	1.30679	1.60896	0.0246059	-3.182	-3.39357	-3.51592	-2.92887	-3.07902	-2.92552	-3.47481	-3.14574	-3.41714	Carbonyl reductase [NADPH] 1-like
			P18265	Gsk3a	0.39141	1.31167	1.89376	0.0127714	-0.6325	-0.625996	-0.608298	-0.220965	-0.0784082	-0.393189	-0.0170405	-0.0873202	-0.431824	Glycogen synthase kinase-3 alpha
			D3ZIU2	Psmg3	0.395486	1.31539	2.86998	0.00134903	-5.98936	-6.04777	-5.92735	-5.66164	-5.57272	-5.54366	-6.0334	-5.8148	-5.6878	Proteasome assembly chaperone 3
			Q08415	Kyat1	0.397102	1.31686	1.42523	0.0375638	1.23204	0.930029	1.12616	1.3184	1.64417	1.51697	1.36278	1.3697	1.06682	Kynurenine--oxoglutarate transaminase 1, mitochondrial
			O55171	Acot2	0.403728	1.32292	2.80049	0.00158311	4.56074	4.56089	4.55267	4.86451	4.97484	5.04613	4.7757	4.71659	4.67027	Acyl-coenzyme A thioesterase 2, mitochondrial
			Q6AZ33	Blvra	0.405992	1.325	1.70368	0.0197843	1.7506	1.67639	1.39998	1.99009	2.00789	2.04696	2.00044	1.63378	1.7684	Biliverdin reductase A
			Q64380	Sardh	0.465191	1.3805	1.41244	0.0386865	1.54007	1.90613	1.56575	1.97093	2.31021	2.12639	1.59347	1.65778	1.63175	Sarcosine dehydrogenase, mitochondrial
			F1LYK6	Trmt5	0.47035	1.38545	1.71269	0.019378	-3.89743	-4.02911	-3.79321	-3.639	-3.37427	-3.29543	-3.55335	-3.50842	-3.86515	tRNA (guanine(37)-N1)-methyltransferase
			Q9QZI4		0.471638	1.38668	1.7509	0.017746	-4.50936	-4.53523	-4.44147	-3.79672	-4.19373	-4.08071	-4.43914	-4.09728	-4.4649	Carbonyl reductase isoform III (Fragment)
			Q58FK9	Kyat3	0.474754	1.38968	1.44707	0.0357215	2.7677	3.05066	2.95953	3.32209	3.22975	3.65031	3.12135	3.08479	2.86185	Kynurenine--oxoglutarate transaminase 3
			Q9ESH6	Glrx	0.487285	1.4018	2.36145	0.00435061	-2.79642	-2.98127	-2.90166	-2.53093	-2.37017	-2.31638	-2.66176	-2.67421	-2.71937	Glutaredoxin-1
			Q6TXF3	Dbi	0.488907	1.40338	1.77054	0.0169613	1.95589	1.65455	1.74861	2.10334	2.34508	2.37735	2.0937	2.04968	2.03981	Acyl-CoA-binding protein
			F8WG67	Acot7	0.490457	1.40489	1.63958	0.0229308	0.999402	1.04086	1.20293	1.81353	1.4293	1.47173	1.1058	1.29955	1.09877	Acyl-CoA thioesterase 7, isoform CRA_a
			A0A0G2JWL2	Hps5	0.491219	1.40563	1.38786	0.0409393	-0.725286	-1.13863	-0.979381	-0.382412	-0.678551	-0.308679	-0.713532	-0.779422	-0.918248	Serum amyloid A4
			P28037	Aldh1l1	0.514018	1.42802	1.39495	0.0402763	-3.65608	-3.5855	-3.14839	-3.03867	-2.98796	-2.82129	-2.94257	-2.57748	-3.45629	Cytosolic 10-formyltetrahydrofolate dehydrogenase
			P47727	Cbr1	0.553828	1.46798	2.01908	0.00957018	3.01324	3.03455	2.94941	3.72792	3.33352	3.59725	3.09691	3.25433	3.0655	Carbonyl reductase [NADPH] 1
			P07483	Fabp3	0.578399	1.49319	1.49263	0.032164	6.32164	5.82866	5.98225	6.47478	6.56782	6.82514	6.3612	6.27137	6.24392	Fatty acid-binding protein, heart
			Q6AY90	Fam192a	0.59543	1.51092	1.41767	0.0382235	-0.148993	-0.380139	-0.227631	0.627982	0.000570004	0.400975	0.0230332	-0.0849006	0.00847372	Family with sequence similarity 192, member A
			P04094	Penk	0.595656	1.51116	1.40148	0.0396753	-2.26646	-2.61532	-2.66267	-1.85254	-2.21244	-1.69251	-2.22056	-1.41724	-2.54625	Proenkephalin-A
			P35467	S100a1	0.656051	1.57576	1.44041	0.0362735	0.767638	0.407284	0.302156	0.916979	1.07779	1.45047	0.824864	0.952824	0.850833	Protein S100-A1
			D4A7L2	Olr1071	0.926414	1.90055	1.53131	0.0294232	-1.39493	-1.90736	-1.68818	-0.450844	-1.20619	-0.55421	-1.13802	-1.39988	-1.46079	Olfactory receptor
			A0A0G2JSV2	Cbr1	1.04766	2.06717	1.63239	0.0233136	-2.08057	-2.18389	-2.4925	-0.704277	-1.61045	-1.29925	-2.50528	-1.60204	-2.29638	Carbonyl reductase [NADPH] 1-like
			Q6PDU6	Hbb-b1	1.07724	2.11	1.33445	0.0462967	2.54269	1.67272	2.13059	3.21337	2.69407	3.6703	2.51226	2.93782	2.80474	Beta-glo
			A0A0G2K831	Oard1	1.19435	2.28842	1.47603	0.0334172	-1.44043	-1.01807	-1.50381	0.538002	-0.604878	-0.312387	-0.825667	-0.816161	-0.366156	O-acyl-ADP-ribose deacylase 1
			CON vs. 25Gy (day7)
			Accession	GeneName	log2(FC)	Fold-change	N: -Log Student's T-test p-value 25Gy(wk1)_CON(wk1)	P-value	CON1	CON2	CON3	2Gy1	2Gy2	2Gy3	25Gy1	25Gy2	25Gy3	Description
			P09650	Mcpt1	-1.4251	0.372394	1.98012	0.0104684	3.0651	3.9	2.89118	2.43241	2.53645	2.16114	1.785	1.90396	1.89204	Mast cell protease 1
			F1M7S4	Cpa3	-1.22744	0.427075	2.25354	0.00557776	3.17849	3.71976	2.96602	2.42297	2.61652	2.21557	2.00626	2.08958	2.0861	Mast cell carboxypeptidase A
			P50339	Cma1	-1.16966	0.444526	2.21819	0.00605076	1.41253	1.9133	1.16859	0.675236	0.877458	0.543676	0.293731	0.369793	0.321931	Chymase
			M0RB91	Qtrt2	-1.15881	0.447882	2.06991	0.00851314	-2.17726	-2.71538	-2.84937	-2.53093	-3.19824	-3.44011	-3.50225	-3.92546	-3.79073	Queuine tRNA-ribosyltransferase accessory subunit 2
			Q5UT99	Bb	-1.05889	0.480001	2.94273	0.00114096	0.243758	0.290524	0.602165	-0.24577	-0.243944	-0.666325	-0.788805	-0.667972	-0.583459	MHC class II antigen
			Q66H33		-0.9085	0.532739	1.42053	0.0379726	-3.13007	-3.99684	-3.09022	-3.68601	-4.37586	-4.10285	-4.3337	-4.2483	-4.36063	Uncharacterized protein C3orf38 homolog
			Q6T4R6	Rt1da	-0.782675	0.581288	2.45427	0.00351342	-0.352733	-0.287557	0.0430248	-0.459158	-0.696461	-0.992592	-1.04153	-0.926563	-0.977199	MHC class II antigen alpha chain
			Q9TQA7	RT1.D(a)	-0.757274	0.591613	2.60512	0.00248245	0.878165	0.926627	1.19062	0.292449	0.601931	0.379299	0.132955	0.273901	0.316738	Class II MHC RT1.D(A) beta chain
			P10247	Cd74	-0.705153	0.613377	2.04647	0.00898525	-2.68558	-2.56737	-2.2157	-2.87535	-2.85723	-3.37271	-3.28714	-3.15384	-3.14312	H-2 class II histocompatibility antigen gamma chain
			Q6QI50		-0.657288	0.634069	2.23117	0.00587259	-3.89743	-3.96083	-3.75046	-4.49058	-4.41316	-4.65182	-4.38386	-4.4633	-4.73343	LRRGT00158
			D3ZY42	Tchp	-0.613048	0.653814	1.7385	0.01826	-3.81943	-3.36247	-3.57744	-3.95812	-3.86535	-4.23103	-4.16796	-4.06378	-4.36674	Trichoplein, keratin filament-binding
			Q5UT87	BA1	-0.580988	0.668506	1.86826	0.0135438	-1.74143	-1.68786	-1.36403	-2.52928	-1.89878	-1.93466	-2.16677	-2.30814	-2.06137	MHC class II antigen
			P20909	Col11a1	-0.483354	0.715313	1.38997	0.0407408	-3.15647	-2.85138	-3.02847	-3.68234	-3.7699	-4.21287	-3.24164	-3.70687	-3.53787	Collagen alpha-1(XI) chain
			Q5FWS4	Calhm5	-0.476634	0.718652	3.28194	0.000522468	-1.78196	-1.70577	-1.80265	-2.02189	-1.96521	-2.07378	-2.17089	-2.2939	-2.2555	Calcium homeostasis modulator protein 5
			P02793	Ftl1	-0.474209	0.719861	1.37518	0.0421522	-3.5179	-3.35516	-3.77947	-3.64256	-3.32497	-3.7395	-3.83577	-4.04858	-4.1908	Ferritin light chain 1
			B2RYH0	Slc25a28	-0.471284	0.721322	3.07808	0.000835449	-2.55693	-2.46187	-2.51923	-2.70971	-3.15022	-3.23121	-2.95318	-2.92737	-3.07134	Slc25a28 protein
			P80431	Cox7b	-0.46737	0.723282	2.00595	0.00986393	2.37855	2.09361	2.40697	2.08728	1.85065	1.67001	1.81137	1.81078	1.85486	Cytochrome c oxidase subunit 7B, mitochondrial
			A0A0G2KA90	Dsc1	-0.456815	0.728593	2.55425	0.00279094	-2.94611	-2.88881	-2.78704	-3.09258	-3.01377	-3.36094	-3.25034	-3.42756	-3.31452	Desmocollin 1
			D4A3U5	Zfhx4	-0.446387	0.733878	2.76944	0.00170043	-2.29111	-2.34256	-2.17969	-2.37625	-2.3536	-3.01781	-2.71492	-2.65779	-2.77981	Zinc finger homeobox 4
			A0A0G2KA79		-0.437824	0.738247	1.40706	0.0391688	-4.43962	-4.31723	-4.22677	-4.29896	-4.31363	-4.83809	-4.56733	-4.71609	-5.01366	Uncharacterized protein
			Q64598		-0.434844	0.739774	1.99695	0.0100705	0.920852	1.11714	0.820898	0.644492	0.329055	0.0459998	0.592561	0.481557	0.48024	Histone H2A type 1-F
			Q6AYF6	Glt8d1	-0.425656	0.7445	1.65114	0.0223285	-3.19974	-3.53506	-3.17387	-3.56614	-3.76551	-3.45254	-3.74284	-3.69499	-3.74781	Glycosyltransferase 8 domain-containing protein 1
			Q5U1Y2	Rac2	-0.395933	0.759998	2.12961	0.00741976	-2.57373	-2.42709	-2.3865	-2.65454	-2.60889	-2.94805	-2.81778	-2.79049	-2.96684	Rac family small GTPase 2
			D3Z9E2	Nkx1-2	-0.389409	0.763442	1.3857	0.0411434	-2.53511	-2.5169	-2.62172	-2.86802	-2.8584	-2.89115	-2.77847	-2.86727	-3.19622	NK1 homeobox 2
			F1M8S9	Lekr1	-0.387635	0.764382	2.59721	0.00252808	-0.278551	-0.193151	-0.0921603	-0.212902	-0.160154	-0.731151	-0.548166	-0.563624	-0.614976	Leucine, glutamate and lysine-rich 1
			B1WC18	Podxl2	-0.382208	0.767262	1.81455	0.0153267	-4.73744	-4.79237	-4.50777	-4.76072	-5.1558	-5.12865	-4.9992	-5.06303	-5.12198	Podocalyxin-like 2
			P97582		-0.380627	0.768104	1.4075	0.0391291	-3.88856	-3.54501	-3.73523	-3.88463	-4.00073	-4.07249	-4.18732	-3.94878	-4.17458	Ankyrin (Fragment)
			Q91ZN1	Coro1a	-0.377296	0.769879	1.95704	0.0110398	1.0187	1.19473	1.266	0.911204	0.865094	0.786254	0.788113	0.851178	0.708257	Coronin-1A
			Q4QQV6	Lsp1	-0.37651	0.770299	2.70269	0.00198294	-0.0628271	-0.146228	0.00939387	-0.415357	-0.597299	-0.695287	-0.395403	-0.445471	-0.488317	Lymphocyte specific 1, isoform CRA_a
			D3ZY75	Tyw5	-0.376106	0.770514	1.96188	0.0109174	-1.44734	-1.41103	-1.19568	-1.32826	-1.44684	-1.48818	-1.71035	-1.68765	-1.78438	tRNA-yW synthesizing protein 5
			Q5XIX0	Dnajc14	-0.374654	0.77129	1.86878	0.0135276	-4.04253	-3.99456	-4.08255	-4.03553	-4.39608	-4.31566	-4.34297	-4.31646	-4.58417	DnaJ homolog subfamily C member 14
			P0CD94	Uqcc3	-0.374083	0.771596	1.39391	0.0403729	0.368889	0.668083	0.525678	0.600995	0.318228	0.120658	-0.026492	0.278908	0.187985	Ubiquinol-cytochrome-c reductase complex assembly factor 3
			A7BKC9	Mid1ip1	-0.373168	0.772085	1.9666	0.0107994	-2.91761	-2.99936	-2.72352	-2.81667	-2.70337	-2.78475	-3.27822	-3.24905	-3.23272	MID1 interacting G12-like protein
			G3V747	Gja3	-0.360645	0.778816	1.56308	0.0273476	-3.4824	-3.25931	-3.31697	-3.57122	-3.42878	-3.75919	-3.78856	-3.54883	-3.80322	Gap junction protein
			Q6AYT8	Mpzl1	-0.360282	0.779012	3.00825	0.000981183	-2.12745	-2.0242	-2.06952	-2.21635	-2.15173	-2.33945	-2.37678	-2.47071	-2.45454	Myelin protein zero-like protein 1
			A0A0G2JUX5	Purb	-0.359638	0.77936	2.33792	0.00459283	1.20274	1.01801	1.18019	0.971513	0.745803	0.921535	0.816216	0.770933	0.734878	Transcriptional activator protein Pur-beta
			Q5BJQ2	Mindy1	-0.354624	0.782073	1.56557	0.0271913	-0.854391	-0.554398	-0.851967	-0.678184	-1.00873	-1.24149	-1.07105	-1.08463	-1.16894	Ubiquitin carboxyl-terminal hydrolase MINDY-1
			A0A096MJQ3	Asb10	-0.354606	0.782083	1.45692	0.0349205	-5.87973	-6.05731	-6.01617	-6.21411	-6.02924	-5.77055	-6.14799	-6.38651	-6.48254	Ankyrin repeat and SOCS box-containing 10
			P28064	Psmb8	-0.354301	0.782249	1.8373	0.0145445	-1.6383	-1.62666	-1.62643	-2.98556	-1.65544	-1.57935	-2.00786	-2.12046	-1.82599	Proteasome subunit beta type-8
			Q6P767	Pttg1ip	-0.351305	0.783875	1.92486	0.0118889	-0.506391	-0.653931	-0.466547	-0.608317	-0.881536	-0.88568	-0.84528	-0.829338	-1.00617	Pituitary tumor-transforming gene 1 protein-interacting protein
			D3ZIE4	Fyb1	-0.350268	0.784438	1.37874	0.0418081	-3.34247	-3.34066	-2.98834	-3.13218	-3.3726	-4.46152	-3.54977	-3.574	-3.5985	FYN-binding protein 1
			A0A0G2KAJ3	Maz	-0.344327	0.787675	1.64759	0.0225118	-3.41392	-3.60619	-3.29304	-3.42901	-3.56332	-3.71366	-3.80341	-3.72689	-3.81582	MYC-associated zinc finger protein
			P61954	Gng11	-0.343844	0.787939	2.51186	0.00307709	0.691326	0.825645	0.857783	0.62648	0.448049	0.352208	0.478192	0.418678	0.446352	Guanine nucleotide-binding protein G(I)/G(S)/G(O) subunit gamma-11
			G3V679	Tfrc	-0.343822	0.787951	2.47017	0.00338712	3.19168	3.27203	3.29755	3.17093	3.25361	3.05416	2.83372	2.98972	2.90635	Transferrin receptor protein 1
			Q9QXQ7	Wnt5a	-0.342578	0.788631	1.44854	0.0356008	-2.81838	-2.51366	-2.71788	-2.69294	-2.78768	-3.0271	-3.00988	-3.14305	-2.92472	Protein Wnt-5a
			G3V8S7	Kcnn3	-0.339799	0.790151	1.55304	0.0279872	-2.44531	-2.52588	-2.68725	-2.71818	-2.43756	-2.52236	-2.85046	-3.0318	-2.79558	Potassium intermediate/small conductance calcium-activated channel, subfamily N, member 3, isoform CRA_a
			A0A0G2K3J3	Usf2	-0.335382	0.792574	1.81403	0.0153451	-3.94727	-3.68102	-3.75238	-4.02621	-3.98788	-4.13956	-4.09303	-4.16944	-4.12434	Upstream stimulatory factor 2
			D3ZCP0	Dot1l	-0.333145	0.793804	1.90672	0.012396	-2.72553	-2.49352	-2.52908	-2.67911	-2.58258	-2.78588	-2.90776	-2.96609	-2.87371	Histone-lysine N-methyltransferase, H3 lysine-79 specific
			A0A0G2JW15	Zfp266	-0.330594	0.795209	1.5146	0.0305774	-4.28892	-4.10324	-4.3373	-4.50344	-4.21752	-4.61965	-4.5105	-4.71609	-4.49466	Zinc finger protein 266
			A0A0G2K744		-0.33059	0.795211	1.63677	0.0230797	-2.09518	-2.16532	-1.90593	-2.20175	-2.1763	-2.68244	-2.2973	-2.39032	-2.47056	Uncharacterized protein
			Q62861	SCNB2	-0.328977	0.796101	2.95021	0.00112148	2.37406	2.48618	2.47995	2.41289	2.44951	1.94388	2.08773	2.13081	2.13471	Sodium channel beta 2 subunit
			D3ZIX4	H1fx	-0.321983	0.79997	2.15863	0.00694017	1.38991	1.44026	1.59568	1.35147	0.960937	1.03448	1.15207	1.17417	1.13366	H1 histone family, member X
			F1LWK5	Paqr9	-0.320828	0.80061	1.91012	0.0122993	-2.22187	-1.98718	-2.05402	-2.079	-2.3058	-2.47148	-2.45752	-2.38713	-2.3809	Progestin and adipoQ receptor family member 9
			B1WBS6	Glb1l	-0.32082	0.800615	1.39446	0.0403218	-4.66743	-4.58242	-4.73088	-4.72266	-4.90336	-4.7312	-5.03885	-5.11489	-4.78946	Galactosidase, beta 1-like
			P62912	Rpl32	-0.318179	0.802082	3.47233	0.000337031	2.39747	2.33672	2.31437	2.19861	2.0027	1.95164	2.01224	2.05543	2.02634	60S ribosomal protein L32
			D4AE69	Tmem51	-0.316962	0.802759	2.15405	0.00701375	-1.01842	-0.987763	-0.97628	-1.04659	-1.17128	-1.4288	-1.36891	-1.18928	-1.37516	Similar to BC003277 protein (Predicted), isoform CRA_a
			B1PLB1	Cd34	-0.316837	0.802828	2.12063	0.00757478	1.82066	1.83222	1.6842	1.4929	1.45384	1.33742	1.51398	1.49404	1.37856	CD34 antigen (Predicted)
			D3ZTL2	Myrip	-0.31553	0.803556	1.56436	0.0272672	-4.11575	-4.01288	-4.25362	-4.33877	-4.26323	-4.31244	-4.3523	-4.41701	-4.55953	Rab effector MyRIP
			A0A0G2JZ84	Epg5	-0.313904	0.804462	1.9327	0.0116762	-2.36615	-2.31758	-2.30668	-2.33224	-2.50093	-2.6187	-2.57456	-2.57566	-2.7819	Ectopic P-granules autophagy protein 5 homolog
			Q8CFC9	Lzts1	-0.311224	0.805958	3.66624	0.000215655	-2.32141	-2.25866	-2.28914	-2.48045	-2.51376	-2.6007	-2.57002	-2.60777	-2.62509	Leucine zipper putative tumor suppressor 1
			Q66HM2	Ap2a2	-0.307916	0.807808	3.14694	0.000712952	-2.62626	-2.65864	-2.59649	-2.90508	-2.76012	-3.20539	-2.89748	-2.91929	-2.98836	AP-2 complex subunit alpha
			D4A9W1	Ccdc88c	-0.30673	0.808472	2.07272	0.00845824	-1.217	-1.15554	-1.09476	-1.24297	-1.30627	-1.73519	-1.50485	-1.35756	-1.52508	Coiled-coil domain-containing 88C
			Q4FZT6		-0.306275	0.808727	1.70388	0.0197752	4.35979	4.63401	4.55212	4.39335	4.17388	3.963	4.21921	4.20735	4.20053	Histone H2A type 3
			F1LTK0	LOC690284	-0.304883	0.809508	1.79776	0.0159309	-1.31433	-1.28259	-1.33091	-1.23211	-1.23929	-1.44218	-1.73657	-1.47907	-1.62685	Similar to F49E2.5d
			C5H4P9		-0.301953	0.811154	1.49136	0.0322582	-0.258932	-0.273002	-0.225786	-1.21462	-0.825334	-0.569144	-0.738274	-0.484072	-0.441233	Nexilin (Fragment)
			Q8CGU4	Agap2	-0.301129	0.811617	1.72403	0.0188786	-1.89911	-1.73849	-1.73831	-1.84787	-1.68312	-1.98	-2.13624	-2.1648	-1.97826	Arf-GAP with GTPase, ANK repeat and PH domain-containing protein 2
			D3ZJ08	Hist2h3c2	-0.30025	0.812112	1.67769	0.0210044	4.76535	5.03186	4.96565	4.84187	4.59949	4.47155	4.64776	4.61427	4.60009	Histone H3
			P97675	Enpp3	-0.299942	0.812285	2.4477	0.00356697	1.35272	1.48984	1.38087	1.31022	1.16604	1.10811	1.08473	1.15833	1.08056	Ectonucleotide pyrophosphatase/phosphodiesterase family member 3
			F1M7E5	Cdh5	-0.298974	0.81283	3.50622	0.000311731	2.18626	2.24221	2.19311	2.01597	2.00427	1.95172	1.89006	1.88898	1.94561	Cadherin 5
			F1M6C4	Arl15	-0.298909	0.812867	1.7013	0.019893	-2.7206	-2.62056	-2.63406	-2.96754	-3.01117	-2.91685	-2.952	-2.83324	-3.08671	ADP-ribosylation factor-like GTPase 15
			G3V7X4	Abca2	-0.296796	0.814058	1.49452	0.0320243	-1.75649	-1.50312	-1.59673	-1.49918	-1.88562	-1.59073	-1.9643	-1.8066	-1.97583	ATP-binding cassette sub-family A member 2
			B1H251	Fcer1g	-0.296587	0.814176	1.31199	0.048754	-2.33491	-2.23041	-2.19333	-2.43321	-2.56435	-2.52425	-2.39835	-2.51961	-2.73045	Fcer1g protein
			M0R7R7	Nemp1	-0.296196	0.814397	2.14908	0.00709447	-2.30877	-2.1781	-2.22168	-2.53425	-2.5634	-2.9851	-2.54128	-2.45227	-2.60359	Nuclear envelope integral membrane protein 1
			D3ZW66	Sgsm2	-0.294457	0.815379	1.81679	0.0152479	-0.313586	-0.185438	-0.202503	-0.538934	-0.510474	-0.536054	-0.515069	-0.431258	-0.638572	RUN and TBC1 domain containing 1 (Predicted)
			A0A0G2JXA4	Pgm2	-0.2932	0.81609	3.43577	0.000366632	-1.39651	-1.33624	-1.3374	-1.30709	-1.44816	-1.64639	-1.66026	-1.61643	-1.67306	Phosphoglucomutase 1 (Predicted)
			Q66LH7	Cenpc	-0.293099	0.816147	1.48949	0.0323974	-3.01087	-2.72663	-2.86071	-2.95861	-3.17913	-3.27318	-3.16565	-3.08764	-3.22421	CENP-C
			D4AE63	Myorg	-0.29049	0.817624	1.62684	0.0236135	-1.04376	-1.23854	-1.26687	-1.25015	-1.30627	-1.30986	-1.48249	-1.54102	-1.39713	Myogenesis-regulating glycosidase
			F1LZC5		-0.289847	0.817989	2.1571	0.00696466	-2.94727	-2.98127	-3.00426	-3.32939	-3.00081	-3.47955	-3.16839	-3.2783	-3.35564	Uncharacterized protein
			P31643	Slc6a6	-0.288409	0.818805	1.53423	0.029226	-0.161138	-0.220647	-0.359345	-0.282033	-0.539464	-0.517886	-0.449194	-0.497101	-0.660062	Sodium- and chloride-dependent taurine transporter
			E9PU15	Dicer1	-0.287852	0.819121	2.48365	0.0032836	-2.39023	-2.3028	-2.44357	-2.56871	-2.35773	-2.80633	-2.70692	-2.653	-2.64023	Dicer 1 ribonuclease III
			P08289	Alpl	-0.286025	0.820159	2.33714	0.00460108	2.12233	2.25923	2.27275	2.01795	2.05634	1.94192	1.9233	1.95881	1.91412	Alkaline phosphatase, tissue-nonspecific isozyme
			D4A412		-0.284379	0.821095	1.54343	0.0286134	-2.55957	-2.36726	-2.31376	-2.32001	-2.66197	-2.85166	-2.70692	-2.62363	-2.76318	Uncharacterized protein
			A0A0G2JV78	Osbpl5	-0.280212	0.82347	1.88628	0.0129933	-4.09518	-3.99912	-4.03284	-4.08549	-4.01891	-4.21588	-4.20412	-4.37531	-4.38834	Oxysterol-binding protein
			P29975	Aqp1	-0.279412	0.823927	2.01898	0.00957238	1.9037	1.95152	2.08446	1.88127	1.90478	1.62918	1.66713	1.683	1.75133	Aquaporin-1
			Q62969	Ptgis	-0.279274	0.824006	2.97277	0.00106471	2.5789	2.63966	2.63799	2.30199	2.44812	2.41139	2.38295	2.34344	2.29234	Prostacyclin synthase
			P62804-2	Hist1h4b	-0.279085	0.824114	1.62974	0.0234563	1.57915	1.75889	1.78735	1.57085	1.38444	1.31028	1.48119	1.4636	1.34334	Isoform OGP precursor of Histone H4
			Q4V8G8	Tekt3	-0.276171	0.82578	2.77011	0.00169781	0.788115	0.868883	0.804621	0.765104	0.763179	0.526221	0.500523	0.59482	0.537763	Tektin-3
			A0A0G2K945	Gtf3c3	-0.274613	0.826672	1.96586	0.0108178	-5.3731	-5.19751	-5.31208	-5.35251	-5.32643	-5.1862	-5.63364	-5.52785	-5.54503	General transcription factor IIIC subunit 3
			P97538	Mras	-0.274103	0.826964	2.05787	0.00875246	-1.60111	-1.7366	-1.58854	-1.78858	-1.97975	-2.01413	-1.86751	-1.90401	-1.97705	Ras-related protein M-Ras
			Q9Z1P2	Actn1	-0.272263	0.82802	1.56701	0.0271013	-5.40439	-5.35288	-5.15228	-5.7813	-5.30078	-5.4705	-5.61854	-5.54911	-5.55871	Alpha-actinin-1
			D4A7X9	Myo1f	-0.27085	0.828831	2.57754	0.00264521	-0.292938	-0.359365	-0.222437	-0.453214	-0.52015	-0.686191	-0.543709	-0.567899	-0.575683	Myosin IF
			P30009	Marcks	-0.270074	0.829277	2.28344	0.00520667	1.00946	1.0764	0.978902	0.901914	0.913847	0.895279	0.81999	0.751008	0.683533	Myristoylated alanine-rich C-kinase substrate
			G3V7I2	Rftn1	-0.26879	0.830015	2.44331	0.00360321	1.3182	1.42523	1.31765	1.14523	1.12898	1.14022	1.12282	1.09535	1.03655	Raftlin lipid raft linker 1
			O02938	RT1.A3(0)	-0.266621	0.831264	1.49453	0.0320236	0.749357	0.877832	0.982562	-0.0177534	0.722475	0.59168	0.61823	0.514278	0.677381	Mature alpha chain of major histocompatibility complex class I antigen (Fragment)
			F1M0G0	Rgs17	-0.265694	0.831799	1.45099	0.0354005	-3.0413	-2.77835	-2.83201	-2.82172	-3.09271	-3.16092	-3.11051	-3.13366	-3.20457	Regulator of G-protein signaling 17 (Predicted), isoform CRA_a
			B2GVA7	Ing1	-0.265566	0.831872	1.75123	0.0177325	-3.90637	-3.7162	-3.89109	-4.14731	-4.20558	-4.10564	-4.04937	-4.10512	-4.15587	Inhibitor of growth protein
			Q9QWE9	Ggt5	-0.264623	0.832416	1.92887	0.0117796	1.77281	1.97113	1.82168	1.66479	1.55844	1.52955	1.57502	1.59197	1.60476	Glutathione hydrolase 5 proenzyme
			Q66H48	Zfp219	-0.263311	0.833174	2.43643	0.00366075	-3.01208	-2.95566	-2.87947	-3.02579	-3.15022	-3.20539	-3.17666	-3.24472	-3.21576	Zinc finger protein 219
			D4A9Q5	Cpm	-0.262421	0.833688	2.72331	0.00189099	-2.88966	-2.798	-2.84732	-3.00611	-3.20863	-3.00071	-3.06123	-3.14439	-3.11661	Carboxypeptidase M
			Q811A2	Bst2	-0.262318	0.833747	2.59329	0.002551	0.309128	0.268575	0.342374	0.035014	0.200472	0.00276652	0.0817019	-0.020742	0.0721645	Bone marrow stromal antigen 2
			B3DMA0	Tp53i11	-0.261387	0.834285	3.36432	0.000432195	-0.835872	-0.907113	-0.870431	-1.13401	-1.05788	-1.07139	-1.15832	-1.11494	-1.12432	Tumor protein p53-inducible protein 11
			F1LV60	Ciz1	-0.26136	0.834301	1.33328	0.0464216	-3.4203	-3.31917	-3.43518	-3.55266	-3.49448	-3.65304	-3.61566	-3.52936	-3.81371	CDKN1A interacting zinc finger protein 1 (Predicted), isoform CRA_a
			G3V6Z1	Vps54	-0.260295	0.834917	1.86743	0.0135697	-4.60793	-4.51875	-4.49811	-4.79191	-4.4374	-4.60777	-4.79447	-4.71609	-4.89512	Vacuolar protein sorting-associated protein 54
			Q64578	Atp2a1	-0.260076	0.835044	1.62489	0.0237197	-3.41551	-3.19531	-3.25993	-3.53766	-3.45329	-3.74822	-3.50052	-3.61259	-3.53787	Sarcoplasmic/endoplasmic reticulum calcium ATPase 1
			G3V7U0	Csrp3	0.260284	1.19771	1.54681	0.0283916	4.72918	4.49234	4.65057	4.9058	4.8265	5.06649	4.93894	4.82167	4.89233	Cysteine and glycine-rich protein 3
			D4A731	Ankib1	0.263389	1.20029	2.07335	0.00844598	-1.57551	-1.5785	-1.68404	-1.48582	-1.45698	-1.24305	-1.33154	-1.42784	-1.2885	RBR-type E3 ubiquitin transferase
			P07154	Ctsl	0.265272	1.20186	1.41956	0.0380575	-0.876712	-1.09842	-1.04136	-1.10707	-0.950881	-0.843477	-0.684294	-0.852488	-0.683891	Cathepsin L1
			A0A0G2K868	Kri1	0.266809	1.20314	2.95326	0.00111363	-2.56045	-2.50315	-2.54314	-2.61625	-2.30023	-1.98455	-2.31316	-2.27315	-2.22	KRI1 homolog
			D3ZTB5	S100a13	0.274289	1.2094	2.19572	0.00637206	1.3557	1.26672	1.23302	1.47014	1.5819	1.73189	1.48443	1.59432	1.59956	S100 calcium-binding protein A13
			Q6TXF3	Dbi	0.274713	1.20975	1.41314	0.0386242	1.95589	1.65455	1.74861	2.10334	2.34508	2.37735	2.0937	2.04968	2.03981	Acyl-CoA-binding protein
			Q6P9U4	Prelid3b	0.275106	1.21008	1.72494	0.0188391	-2.68846	-2.73891	-2.53155	-2.50466	-2.45425	-2.29287	-2.37044	-2.31949	-2.44367	PRELI domain containing protein 3B
			P97532	Mpst	0.276549	1.21129	1.67661	0.0210567	2.17958	2.05382	2.06471	2.17414	2.5067	2.58981	2.43349	2.24952	2.44475	3-mercaptopyruvate sulfurtransferase
			A0A096MJY6	Gbe1	0.286222	1.21944	1.35249	0.044413	1.84997	1.7012	1.55252	1.82882	1.94861	2.29681	2.08081	1.96725	1.91429	1,4-alpha-glucan-branching enzyme (Fragment)
			P33436	Mmp2	0.287269	1.22033	2.23865	0.00577231	-0.876437	-0.785256	-0.798694	-0.86286	-0.955561	-0.984385	-0.468495	-0.510033	-0.620052	72 kDa type IV collagenase
			Q5PQQ3	Aph1a	0.290395	1.22298	2.5723	0.00267732	-3.55429	-3.58038	-3.45846	-3.41981	-3.32336	-3.39826	-3.28416	-3.23322	-3.20457	Anterior pharynx defective 1 homolog A (C. elegans)
			M0RAK4	Fxn	0.30034	1.23143	1.69346	0.0202554	0.491698	0.274626	0.301455	0.629763	0.58709	0.946227	0.699689	0.57126	0.697849	Frataxin, mitochondrial
			B2RZ79	Iscu	0.302081	1.23292	1.31192	0.0487618	1.72836	1.75692	1.6297	1.85944	2.21882	2.16257	2.09017	1.8066	2.12446	Iron-sulfur cluster assembly enzyme
			Q64315	Cdkn1a	0.310059	1.23976	1.91385	0.0121941	-1.58938	-1.47412	-1.48248	-1.5053	-1.41211	-1.47025	-1.21248	-1.30702	-1.0963	Cyclin-dependent kinase inhibitor 1A
			Q7M0E3	Dstn	0.314973	1.24399	1.40183	0.0396433	2.13088	1.91707	1.93308	2.11402	2.42074	2.46673	2.38887	2.15067	2.38641	Destrin
			A0JN25	Mapt	0.320994	1.24919	1.86807	0.0135497	-2.87534	-3.01192	-2.77431	-2.59099	-2.63069	-2.17401	-2.63115	-2.53893	-2.5285	Microtubule-associated protein
			P39948	Ccnd1	0.330903	1.2578	1.54117	0.0287627	-3.96349	-4.24772	-4.18481	-4.16766	-4.0803	-3.71153	-3.77385	-3.89568	-3.73377	G1/S-specific cyclin-D1
			M0R439	Klhdc7a	0.331918	1.25869	2.61234	0.00244152	0.403186	0.35232	0.43046	0.499668	0.418893	0.400729	0.803187	0.653964	0.724569	Kelch domain-containing 7A
			D4A7Q3	Sdhaf4	0.332093	1.25884	1.89314	0.0127897	-1.20249	-1.34089	-1.09598	-0.935732	-0.947147	-0.635093	-0.819997	-0.923386	-0.899694	RCG43539, isoform CRA_a
			D3ZAQ4	Psmg2	0.334531	1.26097	1.57403	0.0266667	-1.76409	-1.83175	-1.8197	-1.64542	-1.60504	-1.41553	-1.28021	-1.5548	-1.57693	Proteasome assembly chaperone 2
			O08815	Slk	0.342727	1.26815	1.83722	0.0145472	-3.40756	-3.19661	-3.4616	-3.46644	-3.05873	-3.158	-3.00129	-2.98646	-3.04984	STE20-like serine/threonine-protein kinase
			Q5U3Z3	Isoc2	0.345531	1.27062	2.42579	0.00375154	-0.686538	-0.731745	-0.874624	-0.537467	-0.496081	-0.174325	-0.406083	-0.422878	-0.427354	Isochorismatase domain-containing protein 2
			D4A573	Smim15	0.364022	1.28701	1.51066	0.030856	-0.758263	-0.616226	-0.671681	-0.803511	-0.39895	-0.428059	-0.440676	-0.112404	-0.401023	RCG44830, isoform CRA_a
			Q9EQY6	Pigm	0.367162	1.28981	1.31099	0.0488664	-4.03027	-3.88297	-4.02356	-4.03319	-3.33145	-3.27003	-3.80128	-3.65033	-3.38371	GPI mannosyltransferase 1
			F1LMP9	Dab2	0.36893	1.29139	1.8036	0.0157181	0.0237818	-0.268749	-0.139868	-0.0152671	0.228729	0.615353	0.307145	0.225198	0.18961	Disabled homolog 2
			D3ZTC5	Myot	0.369462	1.29187	1.43333	0.0368697	0.110752	-0.121029	-0.0694111	0.0354377	0.0297447	0.137914	0.478626	0.154637	0.395434	Myotilin
			Q6AYC4	Capg	0.369495	1.2919	1.65835	0.0219609	2.28603	1.94608	2.05066	2.09187	2.34051	2.31213	2.47393	2.43598	2.48135	Macrophage-capping protein
			P08934	Kng1	0.36958	1.29198	1.37283	0.0423809	1.56114	1.14627	1.36568	1.45749	1.51928	1.7799	1.80272	1.69696	1.68214	Kininogen-1
			Q9Z2H4	Lgr4	0.376234	1.29795	2.57826	0.00264083	-2.83108	-2.68216	-2.77139	-2.74194	-2.40561	-2.31557	-2.42271	-2.31267	-2.42054	Leucine-rich repeat-containing G-protein coupled receptor 4
			A0A0G2KA54	Kng1	0.384103	1.30505	1.39968	0.0398401	2.57273	2.14045	2.32104	2.43019	2.71177	2.71734	2.76235	2.74545	2.67873	Kininogen-1
			D4A0Y9	Abcb1b	0.392203	1.3124	1.80656	0.0156113	-2.48993	-2.5963	-2.57254	-2.44332	-2.5295	-2.54323	-1.97927	-2.22968	-2.2732	ATP-binding cassette, subfamily B (MDR/TAP), member 1B
			A0A0H2UHA1	Masp1	0.397152	1.31691	1.89168	0.0128328	-2.50851	-2.33753	-2.26561	-1.10211	-2.25644	-2.11874	-1.87309	-2.07551	-1.97159	Mannan-binding lectin serine protease 1
			D3ZKU6	Gbp1	0.401067	1.32048	2.40713	0.00391625	1.18524	1.15133	1.19151	1.69176	1.36822	1.55717	1.55858	1.69924	1.47346	Uncharacterized protein
			P0C5I0	Cdnf	0.406518	1.32548	1.83055	0.0147724	1.41545	1.12251	1.34012	1.43217	1.54603	1.8113	1.74115	1.60798	1.74851	Cerebral dopamine neurotrophic factor
			Q925G0	Rbm3	0.41174	1.33029	3.13345	0.000735445	-3.27294	-3.34354	-3.38376	-3.15621	-3.28671	-2.73924	-2.87826	-2.97924	-2.90752	RNA-binding protein 3
			M0RBX3		0.418223	1.33628	1.80596	0.0156329	-1.44897	-1.76666	-1.65765	-1.12456	-1.36776	-1.32426	-1.27096	-1.11923	-1.22843	Uncharacterized protein
			Q0QEP3	ATP5B	0.421857	1.33965	1.58436	0.0260399	-5.50258	-5.18182	-5.11249	-5.00822	-5.11054	-5.12302	-4.79872	-4.86354	-4.86906	ATP synthase subunit beta (Fragment)
			B0BMS9	Prkrip1	0.422111	1.33989	1.94874	0.0112528	-1.53858	-1.58188	-1.5416	-1.45315	-1.66716	-0.991275	-1.04342	-1.31949	-1.03283	PRKR-interacting protein 1
			D4A0U6	Lig4	0.430849	1.34803	2.61747	0.00241285	-2.53858	-2.49192	-2.45369	-2.26449	-2.41417	-2.25634	-1.95007	-2.14178	-2.09979	DNA ligase
			P24528	Mgmt	0.434421	1.35137	1.38726	0.0409959	-2.30138	-2.71072	-2.40226	-2.34021	-2.43843	-2.13308	-1.91913	-2.1861	-2.00586	Methylated-DNA--protein-cysteine methyltransferase
			P18265	Gsk3a	0.443536	1.35993	1.58618	0.025931	-0.6325	-0.625996	-0.608298	-0.220965	-0.0784082	-0.393189	-0.0170405	-0.0873202	-0.431824	Glycogen synthase kinase-3 alpha
			D3ZCD6	rCG_21069	0.451368	1.36734	3.14246	0.000720344	-4.87096	-4.79237	-4.84861	-4.7003	-4.97761	-4.68472	-4.45917	-4.31343	-4.38524	RCG21069
			M0R7Q2		0.468533	1.3837	1.40735	0.0391426	-3.08247	-3.02924	-2.93724	-3.17935	-3.09822	-2.56536	-2.78267	-2.27095	-2.58973	Uncharacterized protein
			A0A096MK48	Serf1	0.482614	1.39727	1.37926	0.041758	-2.57907	-2.05864	-2.16874	-2.02015	-2.12547	-0.97655	-1.85973	-1.77658	-1.72229	Similar to small EDRK-rich factor 1 (Predicted), isoform CRA_a
			F1M963	Hyal1	0.483772	1.3984	1.49067	0.0323095	-4.16047	-4.48634	-4.31169	-4.29896	-4.02415	-3.84304	-3.80128	-4.05363	-3.65227	Hyaluronidase
			D3ZY71	NEWGENE_1586233	0.490787	1.40521	1.31448	0.0484752	-0.418503	-0.986082	-0.818253	-0.488233	-0.410472	0.420267	-0.15654	-0.308523	-0.285415	RCG21156
			A2VCW2	Cav1	0.499729	1.41395	2.3586	0.00437925	-2.80266	-2.67035	-2.69277	-0.537467	-2.38525	-2.03016	-2.17089	-2.3713	-2.1244	Caveolin (Fragment)
			Q5U1W8	LOC100911295	0.502574	1.41674	1.71385	0.0193264	-0.712008	-0.587098	-0.52947	-0.506167	-0.924637	-1.05103	-0.335242	0.0782834	-0.0638967	High-mobility group nucleosome binding domain 1
			P63249	Pkia	0.51957	1.43353	1.67924	0.0209296	-1.0318	-1.44724	-1.43919	-1.08306	-0.848365	-0.397557	-0.825126	-0.809218	-0.725174	cAMP-dependent protein kinase inhibitor alpha
			A0A0G2JU12	Mgst2	0.540415	1.45439	2.56442	0.00272634	-3.81312	-3.56849	-3.66678	-3.44449	-3.24791	-2.50272	-3.14659	-3.21049	-3.07007	Microsomal glutathione S-transferase 2
			B6DYP8	Gsta1	0.55152	1.46563	2.27917	0.00525811	1.27354	1.06543	0.951219	1.3684	1.15797	1.42954	1.69555	1.66409	1.5851	Glutathione S-transferase
			D3ZJA9	Slc27a3	0.575012	1.48969	2.7613	0.00173261	-2.84175	-2.74939	-2.71694	-2.62772	-2.82147	-3.20539	-2.10043	-2.15731	-2.3253	Solute carrier family 27 (Fatty acid transporter), member 3 (Predicted)
			D3ZRD9	Aif1l	0.602341	1.51818	1.35493	0.0441642	-1.16884	-1.27401	-1.2115	-1.25392	-1.0542	-0.399965	-0.405679	-1.02679	-0.414868	Allograft inflammatory factor 1-like
			D4A4L6		0.607928	1.52407	1.36277	0.0433741	-0.144197	0.0450433	0.393628	0.246687	-0.223665	0.300394	0.745711	0.452401	0.920146	Uncharacterized protein
			M0RDU3	Zfp277	0.640618	1.559	1.61609	0.0242053	-4.65232	-4.75325	-4.62902	-4.7492	-4.33299	-4.38169	-4.16521	-3.68712	-4.26039	Zinc finger protein 277
			M0RDL2		0.649458	1.56858	1.74922	0.0178148	-0.463528	-0.880859	-0.665308	-0.765989	-0.527565	-0.269095	0.197329	-0.0596531	-0.198996	Uncharacterized protein
			A0A0G2K831	Oard1	0.651444	1.57074	1.41133	0.0387856	-1.44043	-1.01807	-1.50381	0.538002	-0.604878	-0.312387	-0.825667	-0.816161	-0.366156	O-acyl-ADP-ribose deacylase 1
			Q80XX4	Mustn1	0.691121	1.61454	1.89741	0.0126646	-1.45962	-1.95384	-1.66715	-1.15375	-1.43459	-0.392535	-0.931454	-0.92743	-1.14837	Musculoskeletal embryonic nuclear protein 1
			P07687	Ephx1	0.800119	1.74124	4.1045	7.8614e-05	2.37146	2.51145	2.49344	2.6923	2.43882	2.37502	3.2995	3.23767	3.23954	Epoxide hydrolase 1
			Q8VHQ7	Sytl4	0.845917	1.79741	1.79446	0.0160524	-2.76561	-2.40586	-2.72352	0.447814	-1.95142	-1.44667	-1.80055	-2.08646	-1.47023	Synaptotagmin-like protein 4
			Q5PQT7	Phlda3	1.03461	2.04856	3.62836	0.00023531	-2.01087	-2.20467	-2.04575	-1.82886	-2.0388	-1.8415	-0.950504	-1.14893	-1.05802	Pleckstrin homology-like domain family A member 3
			Q80UA9	Insig2	1.21625	2.32342	2.06812	0.0085483	-3.85574	-3.37276	-3.53064	-3.60732	-2.96135	-2.42319	-2.20077	-2.78524	-2.1244	Insulin-induced gene 2 protein
			2Gy vs. 25Gy (day7)
			Accession	GeneName	log2(FC)	Fold-change	N: -Log Student's T-test p-value 25Gy(wk1)_2Gy(wk1)	P-value	CON1	CON2	CON3	2Gy1	2Gy2	2Gy3	25Gy1	25Gy2	25Gy3	Description
			P18590	Mx3	-0.608008	0.656102	2.22251	0.00599087	1.15812	0.943558	0.280614	1.10521	0.909838	0.800534	0.453296	0.205877	0.332386	Interferon-induced GTP-binding protein Mx3
			P09650	Mcpt1	-0.516336	0.699145	1.92277	0.0119462	3.0651	3.9	2.89118	2.43241	2.53645	2.16114	1.785	1.90396	1.89204	Mast cell protease 1
			Q64380	Sardh	-0.508174	0.703112	2.15328	0.00702619	1.54007	1.90613	1.56575	1.97093	2.31021	2.12639	1.59347	1.65778	1.63175	Sarcosine dehydrogenase, mitochondrial
			A7BKC9	Mid1ip1	-0.485068	0.714463	3.74337	0.000180564	-2.91761	-2.99936	-2.72352	-2.81667	-2.70337	-2.78475	-3.27822	-3.24905	-3.23272	MID1 interacting G12-like protein
			P02793	Ftl1	-0.456039	0.728985	1.31647	0.0482536	-3.5179	-3.35516	-3.77947	-3.64256	-3.32497	-3.7395	-3.83577	-4.04858	-4.1908	Ferritin light chain 1
			P47727	Cbr1	-0.413983	0.750548	1.47769	0.0332897	3.01324	3.03455	2.94941	3.72792	3.33352	3.59725	3.09691	3.25433	3.0655	Carbonyl reductase [NADPH] 1
			G3V8T1	Mphosph8	-0.410501	0.752362	1.34678	0.0450008	-5.35464	-5.36465	-5.08335	-5.21431	-4.90819	-5.25224	-5.4621	-5.42605	-5.71809	M-phase phosphoprotein 8
			F8WG67	Acot7	-0.403484	0.75603	1.36319	0.0433321	0.999402	1.04086	1.20293	1.81353	1.4293	1.47173	1.1058	1.29955	1.09877	Acyl-CoA thioesterase 7, isoform CRA_a
			P50339	Cma1	-0.370305	0.773619	1.68831	0.020497	1.41253	1.9133	1.16859	0.675236	0.877458	0.543676	0.293731	0.369793	0.321931	Chymase
			Q7M730	Scn4b	-0.370257	0.773645	1.4573	0.0348899	0.375699	0.307407	0.282628	0.461768	0.462945	0.349662	-0.15535	0.226365	0.0925882	Sodium channel subunit beta-4
			M0R3X6	LOC102556347	-0.368093	0.774806	1.50197	0.0314797	-3.182	-3.39357	-3.51592	-2.92887	-3.07902	-2.92552	-3.47481	-3.14574	-3.41714	Carbonyl reductase [NADPH] 1-like
			B6DYQ3		-0.367066	0.775358	1.40454	0.0393967	-2.58265	-3.14281	-2.95481	-2.62418	-2.42539	-2.22761	-2.71391	-2.80957	-2.85488	Glutathione S-transferase
			F1M7S4	Cpa3	-0.35771	0.780402	1.40197	0.0396305	3.17849	3.71976	2.96602	2.42297	2.61652	2.21557	2.00626	2.08958	2.0861	Mast cell carboxypeptidase A
			G3V8S7	Kcnn3	-0.333245	0.793749	1.41662	0.038316	-2.44531	-2.52588	-2.68725	-2.71818	-2.43756	-2.52236	-2.85046	-3.0318	-2.79558	Potassium intermediate/small conductance calcium-activated channel, subfamily N, member 3, isoform CRA_a
			P07483	Fabp3	-0.33042	0.795305	1.39319	0.0404399	6.32164	5.82866	5.98225	6.47478	6.56782	6.82514	6.3612	6.27137	6.24392	Fatty acid-binding protein, heart
			Q5FVF4	Tm7sf3	-0.32671	0.797353	1.33197	0.0465618	-5.90637	-5.72548	-5.63223	-5.37001	-5.5274	-5.55874	-5.68777	-6.0073	-5.74122	Transmembrane 7 superfamily member 3
			F1LTK0	LOC690284	-0.309633	0.806847	1.41983	0.0380338	-1.31433	-1.28259	-1.33091	-1.23211	-1.23929	-1.44218	-1.73657	-1.47907	-1.62685	Similar to F49E2.5d
			D3ZY75	Tyw5	-0.306364	0.808677	2.26166	0.00547444	-1.44734	-1.41103	-1.19568	-1.32826	-1.44684	-1.48818	-1.71035	-1.68765	-1.78438	tRNA-yW synthesizing protein 5
			Q924W2	Itga6	-0.301435	0.811445	1.48067	0.0330621	-4.9799	-5.12071	-4.98125	-4.91951	-4.97254	-4.69306	-5.10044	-5.23601	-5.15296	Integrin alpha 6 subchain (Fragment)
			P02696	Rbp1	-0.286364	0.819966	1.77624	0.0167402	-0.132523	-0.28429	-0.424977	-0.211898	-0.107285	-0.00600436	-0.31213	-0.43413	-0.438019	Retinol-binding protein 1
			O35077	Gpd1	-0.285402	0.820513	1.32118	0.0477331	2.97165	2.78081	2.81468	3.12574	3.1445	3.43118	2.93194	2.99095	2.92232	Glycerol-3-phosphate dehydrogenase [NAD(+)], cytoplasmic
			A0A0G2K047	Acss3	-0.282787	0.822002	3.32473	0.000473446	0.967897	0.986753	0.891107	1.19569	1.22387	1.19371	0.950582	0.871345	0.942978	Acyl-CoA synthetase short-chain family member 3
			O88989	Mdh1	-0.280945	0.823052	1.57941	0.0263384	5.98174	5.75353	5.75763	5.96802	6.17423	6.22089	5.89028	5.82102	5.80901	Malate dehydrogenase, cytoplasmic
			B0BMT2	Mpnd	-0.280476	0.823319	1.45064	0.0354291	-1.69667	-1.87425	-1.4773	-1.77572	-1.5673	-1.4762	-1.88264	-1.91372	-1.86429	MPN domain-containing
			A0A0G2K945	Gtf3c3	-0.280464	0.823326	1.99386	0.0101424	-5.3731	-5.19751	-5.31208	-5.35251	-5.32643	-5.1862	-5.63364	-5.52785	-5.54503	General transcription factor IIIC subunit 3
			Q9ESH6	Glrx	-0.279284	0.824	1.85708	0.013897	-2.79642	-2.98127	-2.90166	-2.53093	-2.37017	-2.31638	-2.66176	-2.67421	-2.71937	Glutaredoxin-1
			Q4KLK8	Pxdc1	-0.278411	0.824499	2.43641	0.00366092	-2.20731	-2.51853	-2.54647	-2.21368	-2.23883	-2.11589	-2.42681	-2.46062	-2.51621	PX domain-containing protein 1
			Q32KK0	Arse	-0.27809	0.824682	1.59988	0.0251258	-0.102377	-0.157344	-0.269008	-0.0877972	-0.0891696	-0.108836	-0.248192	-0.351319	-0.520561	Arylsulfatase E
			D4ADD7	Glrx5	-0.270755	0.828886	1.63452	0.0231996	1.195	1.21778	1.10481	1.45717	1.51225	1.69054	1.33463	1.27269	1.24038	Glutaredoxin 5
			P10868	Gamt	-0.268182	0.830365	2.50352	0.00313675	0.0366564	-0.0379666	-0.101669	0.0906955	0.233038	0.181881	-0.0936292	-0.113225	-0.0920777	Guanidinoacetate N-methyltransferase
			P31430	Dpep1	-0.26673	0.831201	1.91145	0.0122617	0.129721	0.216656	0.291012	0.315556	0.379131	0.24895	0.00756808	-0.00876528	0.144646	Dipeptidase 1
			Q704S8	Crat	-0.263024	0.833339	2.32868	0.00469159	4.95279	5.00936	5.0448	5.25584	5.33847	5.28001	5.01013	5.10344	4.97169	Carnitine O-acetyltransferase
			Q497B0	Nit2	-0.262207	0.833811	1.59939	0.0251542	3.4427	3.25038	3.2254	3.49286	3.5556	3.65054	3.27628	3.41836	3.21773	Omega-amidase NIT2
			Q3KR94	Vtn	0.260365	1.19778	1.58775	0.0258375	2.79577	2.64862	2.78523	2.56947	2.64978	2.62597	2.92349	2.73495	2.96788	Vitronectin
			B1H219	Dkk3	0.263207	1.20014	1.49075	0.0323035	-2.11575	-2.53161	-2.67536	-2.42626	-2.44984	-2.62778	-2.34074	-2.19026	-2.18325	Dickkopf WNT-signaling pathway inhibitor 3
			Q6MG85	Agpat1	0.270307	1.20606	1.58802	0.0258214	-0.906368	-0.907908	-0.960319	-1.1663	-1.1319	-1.04795	-0.958788	-0.858264	-0.718169	1-acyl-sn-glycerol-3-phosphate acyltransferase
			D3ZN19	Rnf121	0.270932	1.20659	2.24187	0.00572968	-3.06361	-2.80792	-2.93833	-3.10361	-3.1275	-3.25127	-2.92159	-2.8507	-2.8973	Ring finger protein 121
			A1A5R3	Krr1	0.271841	1.20735	1.53118	0.029432	-2.25073	-2.07887	-2.18163	-2.27905	-2.54353	-2.36711	-2.0861	-2.17369	-2.11437	KRR1 small subunit processome component
			A0A0G2JUY4		0.276402	1.21117	1.42408	0.0376634	-0.442463	-0.402337	-0.507308	-0.454995	-0.733768	-0.519787	-0.280825	-0.243737	-0.35478	Uncharacterized protein
			B2RYP2	Litaf	0.283158	1.21686	2.28813	0.00515074	-1.15613	-1.33338	-1.24942	-1.36784	-1.51522	-1.51716	-1.16515	-1.17823	-1.20737	LPS-induced TN factor
			Q4QQV3	Fam162a	0.283674	1.21729	2.00037	0.00999148	3.66405	3.9799	4.03111	3.51195	3.53717	3.4387	3.71557	3.73619	3.88707	Protein FAM162A
			Q6AXX6	Fam213a	0.286314	1.21952	1.66882	0.0214378	0.00067234	0.00812633	-0.0444958	-0.190133	-0.0462662	-0.204659	0.133509	0.0392686	0.245107	Redox-regulatory protein FAM213A
			P08494	Mgp	0.28709	1.22018	2.06089	0.00869181	-2.20731	-2.24986	-2.35331	-2.43089	-2.55107	-2.4153	-2.10963	-2.17232	-2.25403	Matrix Gla protein
			M0R439	Klhdc7a	0.287477	1.2205	2.25921	0.00550541	0.403186	0.35232	0.43046	0.499668	0.418893	0.400729	0.803187	0.653964	0.724569	Kelch domain-containing 7A
			Q2M2S1	Tor1b	0.289357	1.2221	1.69932	0.0199839	-1.46167	-1.61187	-1.56087	-1.63869	-1.60162	-1.71775	-1.45586	-1.22794	-1.40617	Torsin
			G3V9B7	Sdc3	0.299626	1.23083	2.25858	0.00551341	-2.37001	-2.21584	-2.16425	-2.43089	-2.36435	-2.52048	-2.19237	-2.14044	-2.08404	Syndecan
			Q6TXJ1		0.312285	1.24167	1.31232	0.0487169	-2.54293	-2.47998	-2.46625	-2.72479	-2.85257	-2.85521	-2.53065	-2.30664	-2.65842	LRRGT00008
			B6DYP8	Gsta1	0.329611	1.25667	1.68935	0.020448	1.27354	1.06543	0.951219	1.3684	1.15797	1.42954	1.69555	1.66409	1.5851	Glutathione S-transferase
			D4A0Y9	Abcb1b	0.34463	1.26983	1.62776	0.0235635	-2.48993	-2.5963	-2.57254	-2.44332	-2.5295	-2.54323	-1.97927	-2.22968	-2.2732	ATP-binding cassette, subfamily B (MDR/TAP), member 1B
			P20761	Igh-1a	0.347915	1.27272	1.33364	0.0463831	1.42288	1.47309	1.77778	1.6664	1.7015	1.61552	1.94493	1.84176	2.24048	Ig gamma-2B chain C region
			Q7TPH4	Dmd	0.354686	1.27871	2.37856	0.00418254	-6.04746	-5.78758	-5.87656	-6.18293	-6.08287	-5.99787	-5.71161	-5.69941	-5.78859	Dystrophin
			P33436	Mmp2	0.401409	1.3208	2.63476	0.00231868	-0.876437	-0.785256	-0.798694	-0.86286	-0.955561	-0.984385	-0.468495	-0.510033	-0.620052	72 kDa type IV collagenase
			D3ZCD6	rCG_21069	0.401593	1.32097	1.74135	0.0181405	-4.87096	-4.79237	-4.84861	-4.7003	-4.97761	-4.68472	-4.45917	-4.31343	-4.38524	RCG21069
			Q5XHX3	Enah	0.403196	1.32243	1.42053	0.0379726	-2.4187	-2.38495	-2.70481	-2.81667	-2.60988	-2.80062	-2.33534	-2.53893	-2.1433	ENAH, actin regulator
			D3ZFX1	Tmem164	0.413344	1.33177	1.54597	0.0284466	-2.23869	-2.00927	-1.96381	-2.29586	-2.13323	-2.52802	-1.94066	-1.81567	-1.96075	Similar to Expressed sequence AW547186 (Predicted), isoform CRA_a
			D3ZVM9	Ccrl2	0.432632	1.34969	1.39362	0.0403999	-3.59523	-3.73317	-3.66859	-4.02853	-3.82367	-4.15393	-3.35899	-3.63134	-3.7179	C-C motif chemokine receptor-like 2
			Q499S5	Mmp11	0.462955	1.37836	1.34841	0.0448322	-3.45429	-3.35225	-3.26814	-3.36576	-3.43051	-3.66332	-2.91351	-2.86949	-3.28773	Stromelysin-3
			O88600	Hspa4	0.469792	1.38491	2.74736	0.00178912	-0.237989	-0.375191	-0.324647	-0.86496	-0.926168	-0.805063	-0.290687	-0.433719	-0.46241	Heat shock 70 kDa protein 4
			P82450	Siae	0.498669	1.41291	1.91651	0.0121196	-4.19563	-4.17109	-3.88058	-4.29057	-4.42696	-4.19197	-3.66519	-3.76987	-3.97843	Sialate O-acetylesterase
			A0A0G2K5R4	Zfc3h1	0.5317	1.44563	1.67242	0.0212608	-1.81417	-2.14133	-2.1189	-2.34823	-2.1453	-2.34361	-1.6989	-1.98963	-1.55351	Zinc finger, C3H1-type-containing
			B2GV33	Maoa	0.579009	1.49382	1.45069	0.035425	5.40618	4.9693	4.64184	4.47029	4.82343	4.66639	5.34685	4.92616	5.42412	Amine oxidase (Fragment)
			D4A4L6		0.59828	1.51391	1.30236	0.0498471	-0.144197	0.0450433	0.393628	0.246687	-0.223665	0.300394	0.745711	0.452401	0.920146	Uncharacterized protein
			Q9WVJ6	Tgm2	0.661535	1.58176	3.06152	0.000867921	0.102983	-0.474198	-0.901648	-0.616702	-0.715655	-0.555428	0.0978097	0.0812959	-0.0822874	Tissue-type transglutaminase
			D3ZJA9	Slc27a3	0.690513	1.61386	1.7114	0.0194357	-2.84175	-2.74939	-2.71694	-2.62772	-2.82147	-3.20539	-2.10043	-2.15731	-2.3253	Solute carrier family 27 (Fatty acid transporter), member 3 (Predicted)
			Q5U1W8	LOC100911295	0.720325	1.64755	1.61261	0.0244	-0.712008	-0.587098	-0.52947	-0.506167	-0.924637	-1.05103	-0.335242	0.0782834	-0.0638967	High-mobility group nucleosome binding domain 1
			P07687	Ephx1	0.756854	1.6898	2.80336	0.00157268	2.37146	2.51145	2.49344	2.6923	2.43882	2.37502	3.2995	3.23767	3.23954	Epoxide hydrolase 1
			Q9R1S9	Mdk	0.77984	1.71694	1.42019	0.0380023	-2.32739	-2.36433	-2.30668	-2.459	-2.64877	-2.32705	-1.98108	-1.88872	-1.2255	Midkine
			Q5PQT7	Phlda3	0.850569	1.80321	3.17544	0.000667667	-2.01087	-2.20467	-2.04575	-1.82886	-2.0388	-1.8415	-0.950504	-1.14893	-1.05802	Pleckstrin homology-like domain family A member 3
			CON vs. 2Gy (day3)
			Accession	GeneName	log2(FC)	Fold-change	N: -Log Student's T-test p-value 25Gy_CON	P-value	CON1	CON2	CON3	2Gy1	2Gy2	2Gy3	25Gy1	25Gy2	25Gy3	Description
			C5H4P9		-0.889192	0.539916	2.16857	0.00678313	-0.301382	-0.574719	-0.736101	-1.66133	-1.29897	-1.31949	-0.853887	-0.747985	-0.136191	Nexilin (Fragment)
			D4A228	Myom3	-0.478481	0.717733	1.37071	0.0425883	1.72558	2.12247	1.90652	1.28847	1.36341	1.66725	1.39075	2.00722	1.90481	Myomesin 3
			P06302	Ptma	-0.460465	0.726752	1.40935	0.0389628	-0.898864	-0.981627	-1.06898	-1.18481	-1.6827	-1.46335	-1.38423	-1.27608	-1.44218	Prothymosin alpha
			D4A238	Rtp4	-0.458732	0.727625	2.39965	0.00398428	-2.50019	-2.39709	-2.53641	-3.06577	-2.86474	-2.87938	-3.16411	-3.32743	-3.30556	Receptor (chemosensory) transporter protein 4
			Q920D2	Dhfr	-0.398291	0.758757	1.44061	0.0362568	-3.4779	-3.18602	-3.3424	-3.53976	-3.83049	-3.83094	-3.93109	-3.70742	-3.68038	Dihydrofolate reductase
			B0K034	Dtd2	-0.379586	0.768658	1.58986	0.0257122	-2.33266	-2.33076	-2.28906	-2.55108	-2.63072	-2.90943	-2.68852	-2.54119	-2.60412	D-tyrosyl-tRNA deacylase 2
			Q7M0E3	Dstn	-0.366757	0.775524	3.21797	0.000605383	2.99039	2.95709	3.07439	2.63766	2.66505	2.61888	2.55182	2.68526	2.85078	Destrin
			A0A0G2K4P8	Rnf41	-0.365047	0.776444	1.66452	0.0216511	-2.35248	-2.12605	-2.31984	-2.49751	-2.73704	-2.65897	-2.736	-2.67874	-2.70819	RCG42493
			Q4G058	Polr1d	-0.364119	0.776943	1.60805	0.0246576	-2.03303	-2.34391	-2.25535	-2.53225	-2.5237	-2.6687	-2.75421	-2.63382	-2.70911	RCG42593, isoform CRA_a
			O54857	Pten	-0.352477	0.783238	1.56784	0.0270495	-3.25913	-3.0361	-3.26097	-3.40897	-3.65608	-3.54858	-3.38385	-3.45414	-3.40787	Phosphatase and tensin homolog
			D3ZKE0	Gnptab	-0.345119	0.787243	1.59272	0.0255435	-2.74659	-2.90231	-2.86157	-3.00635	-3.27081	-3.26866	-3.04518	-3.02414	-3.03206	N-acetylglucosamine-1-phosphate transferase, alpha and beta subunits
			Q4KM86	Ggact	-0.344509	0.787576	1.38528	0.0411832	-2.96061	-2.80523	-3.09682	-3.17836	-3.26816	-3.44968	-3.43043	-3.29137	-3.31796	Gamma-glutamylaminecyclotransferase
			D3ZFN6		-0.336737	0.79183	1.30925	0.0490625	-3.26414	-3.26919	-3.41798	-3.49824	-3.59842	-3.86486	-3.79415	-3.37921	-3.66803	Uncharacterized protein
			Q4FZY0	Efhd2	-0.336475	0.791974	2.32076	0.00477793	0.0865563	-0.0872208	-0.00451443	-0.295556	-0.400171	-0.318876	-0.455281	-0.270474	-0.281664	EF-hand domain-containing protein D2
			F1M2E0		-0.329016	0.796079	1.77211	0.0169001	-1.7404	-1.60475	-1.78311	-1.91523	-2.12863	-2.07146	-2.11592	-1.96689	-2.0978	Uncharacterized protein
			P01194	Pomc	-0.322995	0.799409	1.38931	0.0408028	-2.93242	-2.72719	-3.00164	-3.08759	-3.3318	-3.21085	-3.22684	-3.09666	-3.38162	Pro-opiomelanocortin
			Q5PQV5	Tpbg	-0.322828	0.799501	1.38921	0.0408122	-5.66089	-5.87157	-5.98546	-6.14136	-6.08415	-6.26089	-6.21514	-6.1664	-6.05139	Trophoblast glycoprotein
			F1M9Y7	Tcp11l1	-0.321644	0.800158	1.38583	0.0411311	-2.30087	-2.17104	-2.2068	-2.34645	-2.66443	-2.63276	-2.52763	-2.56552	-2.61266	T-complex 11-like 1
			A0A0G2K4R0	Vav3	-0.310765	0.806214	1.56361	0.0273143	-4.67448	-4.52581	-4.38836	-4.77272	-4.83975	-4.90848	-5.02824	-4.82587	-4.81072	Vav guanine nucleotide exchange factor 3
			P04961	Pcna	-0.306154	0.808795	2.06075	0.00869461	-0.0701374	-0.0117314	-0.146878	-0.282753	-0.446369	-0.418086	-0.385107	-0.388169	-0.359355	Proliferating cell nuclear antigen
			Q4QQV6	Lsp1	-0.304436	0.809759	1.30506	0.0495382	-1.45671	-1.61625	-1.69311	-1.91133	-1.73895	-2.0291	-2.00721	-1.91725	-2.04391	Lymphocyte specific 1, isoform CRA_a
			Q5FVI8	Adal	-0.299966	0.812272	1.76148	0.0173189	-1.29848	-1.09303	-1.07655	-1.43952	-1.41819	-1.51024	-1.44725	-1.43322	-1.24591	Adenosine deaminase-like
			Q4KLN0	Sdcbp2	-0.296018	0.814497	1.35919	0.0437331	-3.20868	-2.90622	-3.20915	-3.38986	-3.43058	-3.39166	-3.48578	-3.18834	-3.27298	Syntenin-2
			A0A1W2Q6C0	Fam160a1	-0.294957	0.815097	1.60897	0.0246054	-4.19336	-4.12731	-4.33667	-4.56556	-4.5761	-4.40054	-4.24391	-4.35333	-4.44074	Family with sequence similarity 160, member A1 (Fragment)
			Q3MID6	Calu	-0.289488	0.818192	1.50593	0.0311939	0.385746	0.512778	0.683589	0.277659	0.204275	0.231714	0.264869	0.348611	0.13716	Calumenin
			F1M8P6		-0.28855	0.818725	1.389	0.0408319	-1.95383	-1.84303	-2.06039	-2.10808	-2.25161	-2.36321	-2.20272	-2.19527	-2.27382	Uncharacterized protein
			D3ZFU1	LOC681385	-0.282005	0.822447	1.39937	0.0398685	-3.08482	-2.88006	-3.00666	-3.21512	-3.18576	-3.41666	-3.42765	-3.36575	-3.43311	RCG64269
			P63255	Crip1	-0.280139	0.823512	2.08203	0.00827885	1.634	1.66794	1.60782	1.44169	1.37391	1.25375	1.08147	1.17787	1.31426	Cysteine-rich protein 1
			Q5XI80	Sp100	-0.279266	0.82401	1.33064	0.0467046	-2.82952	-2.91997	-2.78468	-3.21272	-3.21484	-2.94441	-3.17341	-3.12808	-2.97726	SP100 nuclear antigen
			M0R4P9	Ube2h	-0.272013	0.828163	1.63926	0.0229477	-0.0126117	0.129696	-0.0674443	-0.20674	-0.351119	-0.20854	-0.283538	-0.232441	-0.258722	Ubiquitin-conjugating enzyme E2H
			Q5M860	Arhgdib	-0.267653	0.83067	1.78216	0.0165135	1.56117	1.4938	1.47061	1.35703	1.21872	1.14687	1.15609	1.15258	1.05257	Rho GDP dissociation inhibitor beta
			Q6MG60	Ddah2	-0.261072	0.834468	1.52867	0.0296026	2.07928	2.11504	2.03549	1.96632	1.7405	1.73976	1.7731	1.70047	1.66455	N(G),N(G)-dimethylarginine dimethylaminohydrolase 2
			Q5XIF4	Sumo3	-0.261054	0.834478	1.3644	0.0432116	0.426172	0.625958	0.511391	0.385166	0.150818	0.244374	0.111764	0.269877	0.223837	Small ubiquitin-related modifier 3
			Q920P6	Ada	-0.260207	0.834968	2.23683	0.00579656	1.41875	1.46007	1.51209	1.28161	1.14807	1.1806	1.09563	1.26934	1.21474	Adenosine deaminase
			D3Z979	Man1c1	0.260091	1.19755	2.08794	0.00816695	1.12235	1.24023	1.13795	1.48925	1.35688	1.43467	1.31799	1.33717	1.42773	alpha-1,2-Mannosidase
			D3ZWF4		0.260842	1.19818	1.35842	0.0438107	-3.68642	-3.79743	-3.68648	-3.61542	-3.43652	-3.33586	-3.43741	-3.48582	-3.55968	Uncharacterized protein
			P24392	Pex2	0.269889	1.20572	1.87288	0.0134005	-1.06867	-1.09303	-1.11311	-0.753183	-0.946597	-0.765359	-0.669691	-0.892581	-0.696924	Peroxisome biogenesis factor 2
			D4A6N9	Ints13	0.274538	1.20961	1.97885	0.010499	-0.937236	-0.936056	-0.986328	-0.563648	-0.751206	-0.721153	-0.764373	-0.834771	-0.728163	Integrator complex subunit 13
			D3ZWU9	Rmnd5a	0.276197	1.211	1.56399	0.0272904	-1.91999	-1.87652	-1.79127	-1.47216	-1.7192	-1.56782	-1.70202	-1.71212	-1.72526	Required for meiotic nuclear division 5 homolog A
			P07687	Ephx1	0.29333	1.22547	2.69297	0.00202782	2.58206	2.49994	2.53205	2.78675	2.89664	2.81064	3.4982	3.46871	3.32595	Epoxide hydrolase 1
			Q06QA3	ND4L	0.297732	1.22921	1.60432	0.0248702	-2.44309	-2.4445	-2.28177	-2.22114	-2.04862	-2.0064	-2.08755	-2.01152	-1.90371	NADH-ubiquinone oxidoreductase chain 4L
			D3ZFJ6	Lactb	0.304482	1.23498	1.81107	0.0154501	2.31691	2.17249	2.24186	2.43347	2.64856	2.56266	2.26762	2.36521	2.54194	Lactamase, beta
			B0BMT9	Sqor	0.335468	1.26179	1.82937	0.0148126	2.25668	2.06903	2.05603	2.45384	2.38121	2.5531	2.56174	2.63807	2.3277	Sqrdl protein
			G3V778	Pdk4	0.33776	1.26379	1.72213	0.0189614	1.5892	1.80175	1.54834	1.98324	1.91338	2.05595	2.2622	2.01889	2.21765	Pyruvate dehydrogenase kinase, isoenzyme 4
			P08494	Mgp	0.339919	1.26569	1.39941	0.0398648	-3.00922	-2.86668	-3.09362	-2.82309	-2.51027	-2.6164	-2.96122	-2.85226	-2.74709	Matrix Gla protein
			D3ZUX1	Hykk	0.342231	1.26772	3.14546	0.000715385	-4.61841	-4.70587	-4.70188	-4.34975	-4.36142	-4.28831	-4.46225	-4.36135	-4.61746	Hydroxylysine kinase
			P35435	Atp5f1c	0.408756	1.32754	1.98864	0.010265	-2.78206	-2.90622	-2.73064	-2.47792	-2.46231	-2.25242	-2.50909	-2.17644	-2.58382	ATP synthase subunit gamma, mitochondrial
			A0A0G2QC15	Htatip2	0.43217	1.34926	3.33789	0.000459314	-1.4226	-1.55966	-1.48329	-1.03921	-1.07549	-1.05435	-1.03059	-1.2652	-1.0728	HIV-1 Tat interactive protein 2
			A0A1L1WKF6		0.440207	1.3568	3.43033	0.000371253	-2.73005	-2.80523	-2.7232	-2.25347	-2.3419	-2.34249	-2.15925	-2.75367	-2.26298	HIV-1 Tat interactive protein 2 (Fragment)
			CON vs. 25Gy (day3)
			Accession	GeneName	log2(FC)	Fold-change	N: -Log Student's T-test p-value 2Gy_CON	P-value	CON1	CON2	CON3	2Gy1	2Gy2	2Gy3	25Gy1	25Gy2	25Gy3	Description
			Q5UT99	Bb	-0.954839	0.515899	1.52055	0.0301613	1.7075	1.02494	1.77864	0.843492	1.12463	0.814537	0.499204	0.295506	0.851848	MHC class II antigen
			Q9TQA7	RT1.D(a)	-0.929502	0.52504	2.47139	0.00337761	1.36027	0.887473	1.03558	0.517328	0.934389	0.597906	0.199473	0.0618481	0.233492	Class II MHC RT1.D(A) beta chain
			Q6T4R6	Rt1da	-0.868554	0.547696	3.0957	0.000802232	-0.17214	-0.428138	-0.457927	-0.89825	-0.530071	-0.925021	-1.2041	-1.27795	-1.18181	MHC class II antigen alpha chain
			P10247	Cd74	-0.833685	0.561094	2.70677	0.0019644	-1.85367	-2.03423	-2.15762	-2.48369	-2.09633	-2.44079	-2.72398	-2.98253	-2.84007	H-2 class II histocompatibility antigen gamma chain
			P09650	Mcpt1	-0.832553	0.561535	1.56354	0.0273187	2.96127	2.29732	2.85707	2.33101	2.40158	2.31638	1.82945	1.6681	2.12044	Mast cell protease 1
			D4A238	Rtp4	-0.787802	0.579226	3.54833	0.000282924	-2.50019	-2.39709	-2.53641	-3.06577	-2.86474	-2.87938	-3.16411	-3.32743	-3.30556	Receptor (chemosensory) transporter protein 4
			D3ZRD9	Aif1l	-0.636435	0.643301	1.72714	0.0187439	-0.857035	-1.23593	-0.67077	-1.34251	-1.30994	-1.2793	-1.56213	-1.54054	-1.57037	Allograft inflammatory factor 1-like
			D3ZGM7	Pi16	-0.56434	0.676265	1.8748	0.0133414	-2.83883	-3.05767	-2.88352	-2.71552	-3.4291	-3.14783	-3.4671	-3.30414	-3.7018	Peptidase inhibitor 16
			D4ADC7	Adgra2	-0.562509	0.677124	2.01326	0.00969929	-2.22465	-2.28183	-2.61143	-2.34645	-2.5672	-2.79374	-2.92346	-2.92327	-2.95872	Adhesion G protein-coupled receptor A2
			Q45G59	Nat2	-0.528961	0.693054	2.63503	0.00231723	-3.37245	-3.50246	-3.49353	-3.0701	-3.76377	-3.66522	-4.0933	-3.87107	-3.99095	Arylamine N-acetyltransferase 2
			B1H216	Hba-a1	-0.528426	0.693311	1.3882	0.0409072	4.54379	4.13064	3.9674	4.78063	3.75486	4.17283	3.77107	3.67181	3.61366	Globin c3
			A0A096MJ95	Ly6e	-0.523447	0.695708	1.44987	0.035492	-3.19904	-3.33093	-3.16473	-3.38986	-3.31802	-3.22639	-3.53732	-4.0667	-3.66102	Lymphocyte antigen 6 family member E (Fragment)
			Q5UT87	BA1	-0.50123	0.706504	1.40451	0.0393994	0.132411	-0.4093	-0.148932	-0.415512	-0.151383	-0.382414	-0.569774	-0.754261	-0.605475	MHC class II antigen
			Q4G058	Polr1d	-0.48828	0.712874	2.10585	0.007837	-2.03303	-2.34391	-2.25535	-2.53225	-2.5237	-2.6687	-2.75421	-2.63382	-2.70911	RCG42593, isoform CRA_a
			F1M7S4	Cpa3	-0.487768	0.713128	1.44424	0.0359551	2.97369	2.55941	2.82198	2.6464	2.65321	2.65076	2.27854	2.13423	2.479	Mast cell carboxypeptidase A
			P33274	Cyp4f1	-0.472049	0.72094	1.38754	0.0409694	-6.57583	-6.21914	-6.45534	-6.92158	-6.50837	-6.11173	-6.68344	-6.88661	-7.09641	Cytochrome P450 4F1
			M9NW49	Igf2	-0.456669	0.728667	2.32138	0.00477112	-2.49063	-2.52093	-2.73562	-2.67779	-2.93359	-2.89278	-2.99278	-3.0659	-3.0585	Insulin-like growth factor 2, isoform CRA_a
			Q4G075	Serpinb1a	-0.452463	0.730794	1.43804	0.036472	-1.50818	-1.85332	-1.80555	-1.84849	-1.89454	-1.91053	-2.3008	-2.24345	-1.98019	Leukocyte elastase inhibitor A
			P63255	Crip1	-0.445384	0.734389	2.51081	0.00308454	1.634	1.66794	1.60782	1.44169	1.37391	1.25375	1.08147	1.17787	1.31426	Cysteine-rich protein 1
			A0A0G2K4P8	Rnf41	-0.441517	0.73636	2.43293	0.00369037	-2.35248	-2.12605	-2.31984	-2.49751	-2.73704	-2.65897	-2.736	-2.67874	-2.70819	RCG42493
			D3ZM97	Olr1121	-0.437581	0.738372	2.05544	0.00880157	-0.927608	-1.0051	-1.04652	-1.0126	-1.34938	-1.27419	-1.36537	-1.59874	-1.32786	Olfactory receptor
			Q920D2	Dhfr	-0.437522	0.738402	1.71002	0.0194975	-3.4779	-3.18602	-3.3424	-3.53976	-3.83049	-3.83094	-3.93109	-3.70742	-3.68038	Dihydrofolate reductase
			Q91ZN1	Coro1a	-0.426841	0.743889	2.49729	0.00318207	0.521133	0.482569	0.337801	0.172568	0.256644	0.291178	0.0616655	-0.0551417	0.0544553	Coronin-1A
			F1M981	Inpp5d	-0.426028	0.744308	2.22866	0.00590663	-2.26101	-2.32032	-2.39654	-2.51811	-2.60868	-2.49648	-2.64093	-2.73543	-2.87959	Phosphatidylinositol 3,4,5-trisphosphate 5-phosphatase 1
			Q5XI20	Mturn	-0.424699	0.744994	1.6122	0.0244231	-3.60922	-3.26667	-3.49494	-3.53825	-3.56554	-3.50537	-4.00992	-3.78781	-3.84719	Maturin
			D3ZFU1	LOC681385	-0.418327	0.748292	2.56209	0.00274101	-3.08482	-2.88006	-3.00666	-3.21512	-3.18576	-3.41666	-3.42765	-3.36575	-3.43311	RCG64269
			P05964	S100a6	-0.414509	0.750275	2.78352	0.00164619	3.02553	2.97502	2.86759	3.0129	2.60547	2.70145	2.57201	2.5691	2.4835	Protein S100-A6
			Q4QQV6	Lsp1	-0.400767	0.757455	2.14518	0.00715847	-1.45671	-1.61625	-1.69311	-1.91133	-1.73895	-2.0291	-2.00721	-1.91725	-2.04391	Lymphocyte specific 1, isoform CRA_a
			F1LW83	Gbp6	-0.400257	0.757723	2.15612	0.0069804	0.120223	-0.0643567	-0.138149	-0.282438	-0.253386	-0.297486	-0.419508	-0.405069	-0.458475	Guanylate-binding protein family member 6
			J7P1Z1	Irgm2	-0.395294	0.760334	1.81103	0.0154515	-2.88245	-2.97738	-2.98078	-3.26399	-2.96873	-2.85699	-3.15833	-3.42453	-3.44363	Interferon-gamma-inducible GTPase Ifggd2 protein
			Q4KM86	Ggact	-0.392367	0.761879	1.84808	0.014188	-2.96061	-2.80523	-3.09682	-3.17836	-3.26816	-3.44968	-3.43043	-3.29137	-3.31796	Gamma-glutamylaminecyclotransferase
			Q5M860	Arhgdib	-0.388111	0.764129	3.06056	0.000869841	1.56117	1.4938	1.47061	1.35703	1.21872	1.14687	1.15609	1.15258	1.05257	Rho GDP dissociation inhibitor beta
			R9PXZ9	Sp110	-0.388106	0.764132	1.99392	0.010141	-1.62338	-1.9108	-1.75472	-1.9684	-2.14627	-1.84306	-2.1773	-2.1544	-2.12152	Sp110 nuclear body protein
			D3ZEM8	Tsr1	-0.384381	0.766108	1.88308	0.0130894	-2.14364	-1.93446	-2.09084	-1.98828	-2.23395	-2.46759	-2.3741	-2.37753	-2.57045	RCG34104, isoform CRA_a
			P06302	Ptma	-0.384339	0.76613	2.28994	0.00512932	-0.898864	-0.981627	-1.06898	-1.18481	-1.6827	-1.46335	-1.38423	-1.27608	-1.44218	Prothymosin alpha
			P51647	Aldh1a1	-0.372859	0.772251	2.8289	0.00148286	2.97002	3.007	2.91082	2.94913	2.67788	2.73873	2.65217	2.59908	2.51802	Retinal dehydrogenase 1
			F1LN14	Shc1	-0.371086	0.7732	1.6908	0.0203798	-0.764742	-1.00016	-0.66821	-0.956802	-1.21789	-1.20927	-1.17859	-1.20843	-1.15935	SHC-transforming protein 1
			D3ZEU8	Fam76a	-0.36431	0.77684	1.55104	0.0281164	-3.79871	-3.73687	-3.70271	-3.98571	-3.91482	-3.89135	-3.92912	-4.11104	-4.29105	Family with sequence similarity 76, member A
			Q6MG60	Ddah2	-0.363893	0.777065	3.119	0.000760326	2.07928	2.11504	2.03549	1.96632	1.7405	1.73976	1.7731	1.70047	1.66455	N(G),N(G)-dimethylarginine dimethylaminohydrolase 2
			Q4V8H9	Ifit2	-0.36329	0.77739	1.49594	0.0319198	0.85886	1.1688	1.03206	0.726424	0.95455	0.818699	0.768034	0.667771	0.53404	Interferon-induced protein with tetratricopeptide repeats 2
			A0A0G2K4R0	Vav3	-0.358725	0.779853	1.52811	0.0296408	-4.67448	-4.52581	-4.38836	-4.77272	-4.83975	-4.90848	-5.02824	-4.82587	-4.81072	Vav guanine nucleotide exchange factor 3
			F1M2E0		-0.350784	0.784158	2.099	0.00796159	-1.7404	-1.60475	-1.78311	-1.91523	-2.12863	-2.07146	-2.11592	-1.96689	-2.0978	Uncharacterized protein
			D3ZGK0	Znf768	-0.349202	0.785018	1.34989	0.0446797	-3.17286	-2.96816	-3.04122	-3.23569	-3.09597	-3.15525	-3.35581	-3.26117	-3.61286	RCG39624
			P01194	Pomc	-0.347954	0.785698	1.39278	0.0404781	-2.93242	-2.72719	-3.00164	-3.08759	-3.3318	-3.21085	-3.22684	-3.09666	-3.38162	Pro-opiomelanocortin
			F1M9Y7	Tcp11l1	-0.342366	0.788747	2.76401	0.00172183	-2.30087	-2.17104	-2.2068	-2.34645	-2.66443	-2.63276	-2.52763	-2.56552	-2.61266	T-complex 11-like 1
			D3Z9E2	Nkx1-2	-0.342096	0.788894	1.66752	0.0215021	-1.41739	-1.57854	-1.66721	-1.67862	-1.63672	-1.76516	-1.83128	-1.84588	-2.01227	NK1 homeobox 2
			Q811A2	Bst2	-0.338393	0.790922	2.52883	0.00295917	0.0458395	0.173826	0.122745	-0.193662	-0.126466	0.0674821	-0.215744	-0.291996	-0.165029	Bone marrow stromal antigen 2
			A0A0G2K2T2	Miga1	-0.337434	0.791448	2.0564	0.00878213	-3.45045	-3.51586	-3.642	-3.55184	-3.57369	-3.59144	-3.82307	-3.83905	-3.95848	Mitoguardin 1
			Q4FZY0	Efhd2	-0.33408	0.79329	1.89061	0.0128644	0.0865563	-0.0872208	-0.00451443	-0.295556	-0.400171	-0.318876	-0.455281	-0.270474	-0.281664	EF-hand domain-containing protein D2
			Q5U1Y2	Rac2	-0.334079	0.79329	1.62399	0.023769	-1.2131	-1.47208	-1.48225	-1.45185	-1.43236	-1.50106	-1.75488	-1.75766	-1.65713	Rac family small GTPase 2
			D4AEG6	Mrpl32	-0.331161	0.794897	2.5016	0.00315065	0.767741	0.749055	0.802085	0.84796	0.701478	0.662371	0.358022	0.437089	0.530285	Mitochondrial ribosomal protein L32
			P18645	Gale	-0.327389	0.796978	2.54788	0.00283217	-2.94142	-2.80706	-2.92847	-2.88864	-3.24843	-3.21214	-3.23777	-3.16836	-3.25298	UDP-glucose 4-epimerase
			P07150	Anxa1	-0.324134	0.798778	1.97805	0.0105184	3.27034	3.06712	3.16552	3.16893	2.83785	2.94666	2.91962	2.83076	2.7802	Annexin A1
			Q6NYB8	Ifi47	-0.322663	0.799593	1.98487	0.0103545	1.30683	1.21066	1.12423	0.950034	1.09088	1.08014	0.915236	0.800137	0.958355	Ifi47 protein
			Q5XI38	Lcp1	-0.319918	0.801115	2.39356	0.00404055	2.06908	2.07391	1.93882	1.85073	1.8845	1.79057	1.71624	1.65014	1.75568	Lymphocyte cytosolic protein 1
			A0A0G2JW18	Foxj2	-0.319352	0.80143	2.41694	0.00382878	-2.2198	-2.32227	-2.19877	-2.29033	-2.51341	-2.54294	-2.49662	-2.62181	-2.58047	Forkhead box J2
			Q5XIF4	Sumo3	-0.319347	0.801433	1.89286	0.0127979	0.426172	0.625958	0.511391	0.385166	0.150818	0.244374	0.111764	0.269877	0.223837	Small ubiquitin-related modifier 3
			D4A9U0	Phf21b	-0.318388	0.801965	1.80633	0.0156196	-4.11614	-4.19768	-4.33413	-4.27022	-4.33358	-4.32939	-4.46794	-4.51099	-4.62418	PHD finger protein 21B
			D3ZEE4	Plxdc1	-0.314649	0.804047	2.29638	0.00505382	-5.25542	-5.1063	-5.24472	-5.62497	-5.33263	-5.41235	-5.55374	-5.45841	-5.53823	ADP-ribosylation factor-like 12 (Predicted)
			P02696	Rbp1	-0.312662	0.805155	1.98483	0.0103555	-0.601952	-0.784947	-0.706092	-0.856898	-1.00486	-1.00259	-1.05847	-1.04914	-0.923375	Retinol-binding protein 1
			Q7M0E3	Dstn	-0.311334	0.805896	1.53961	0.0288662	2.99039	2.95709	3.07439	2.63766	2.66505	2.61888	2.55182	2.68526	2.85078	Destrin
			Q9ERB4	Vcan	-0.310601	0.806306	1.65793	0.0219821	2.46028	2.29932	2.43786	2.4373	2.23173	2.34609	2.18548	2.12498	1.95519	Versican core protein (Fragments)
			P32736	Opcml	-0.309006	0.807198	1.99084	0.0102132	-1.64595	-1.60475	-1.72605	-1.75253	-1.93155	-1.75233	-1.85829	-1.9934	-2.05207	Opioid-binding protein/cell adhesion molecule
			D3ZWB1	Lsm1	-0.308443	0.807513	1.69696	0.0200928	-3.77518	-3.70923	-3.8686	-3.8286	-4.04221	-3.92252	-4.04143	-4.00893	-4.22798	LSM1 homolog, U6 small nuclear RNA associated (S. cerevisiae) (Predicted)
			P81718	Ptpn6	-0.307998	0.807762	2.35128	0.00445369	-2.89114	-2.90329	-2.95148	-3.0701	-2.99484	-3.17397	-3.19336	-3.32092	-3.15562	Tyrosine-protein phosphatase non-receptor type 6
			Q64361	Lxn	-0.307188	0.808216	4.13709	7.29306e-05	-0.000322018	-0.0259896	-0.0491808	-0.257946	-0.330093	-0.251406	-0.319638	-0.355443	-0.321975	Latexin
			D3ZV82	LOC685067	-0.306937	0.808356	3.14749	0.000712049	0.913471	0.902075	0.876562	0.609835	0.632978	0.699209	0.63081	0.530061	0.610427	Uncharacterized protein
			Q5PQV5	Tpbg	-0.305003	0.809441	1.33665	0.0460628	-5.66089	-5.87157	-5.98546	-6.14136	-6.08415	-6.26089	-6.21514	-6.1664	-6.05139	Trophoblast glycoprotein
			F1MA87	Cdk6	-0.303126	0.810494	3.287	0.000516416	-1.07411	-0.991896	-1.08573	-1.23752	-1.20984	-1.21579	-1.35238	-1.35893	-1.34981	Cyclin-dependent kinase 6
			P04961	Pcna	-0.301295	0.811524	2.77137	0.00169289	-0.0701374	-0.0117314	-0.146878	-0.282753	-0.446369	-0.418086	-0.385107	-0.388169	-0.359355	Proliferating cell nuclear antigen
			Q5RJQ7	Sdhaf2	-0.301218	0.811567	2.45045	0.00354446	0.524457	0.44926	0.398423	0.456444	0.160198	0.274736	0.0913248	0.193231	0.183929	Succinate dehydrogenase assembly factor 2, mitochondrial
			Q6AYE7	Ifit3	-0.301154	0.811603	1.32703	0.0470945	-0.102553	0.150188	0.13998	-0.227944	-0.0250257	0.00415107	-0.108238	-0.32892	-0.278689	Interferon-induced protein with tetratricopeptide repeats 3
			P14668	Anxa5	-0.300608	0.81191	2.91508	0.00121596	4.88306	4.76957	4.85639	4.79593	4.53216	4.62864	4.51039	4.54147	4.55533	Annexin A5
			Q5RK25	Pmm1	-0.294894	0.815132	2.07583	0.00839789	-5.64756	-5.5117	-5.63211	-5.66378	-5.88665	-5.8766	-5.97031	-5.88457	-5.82116	Phosphomannomutase
			B0K034	Dtd2	-0.293782	0.815761	2.5466	0.00284053	-2.33266	-2.33076	-2.28906	-2.55108	-2.63072	-2.90943	-2.68852	-2.54119	-2.60412	D-tyrosyl-tRNA deacylase 2
			P04157	Ptprc	-0.291305	0.817163	1.8556	0.0139444	-0.784645	-0.970161	-0.958355	-1.12434	-0.953316	-1.03892	-1.21311	-1.24674	-1.12723	Receptor-type tyrosine-protein phosphatase C
			Q4V797	RGD1309362	-0.290886	0.8174	1.52831	0.0296272	0.819951	0.607393	0.574471	0.931818	0.545014	0.658	0.445236	0.298995	0.384926	Interferon-gamma-inducible GTPase Ifgga1 protein
			Q63663	Gbp2	-0.290612	0.817555	2.35369	0.00442904	1.5933	1.53394	1.5753	1.38711	1.23073	1.35872	1.34403	1.18626	1.30041	Guanylate-binding protein 1
			Q62632	Fstl1	-0.289254	0.818325	2.67543	0.0021114	-1.06813	-1.18139	-1.11633	-1.26089	-1.35398	-1.31458	-1.36403	-1.44581	-1.42377	Follistatin-related protein 1
			Q8CJH4	rGM2AP	-0.285039	0.820719	1.44085	0.0362368	-0.153385	-0.0518548	-0.348362	-0.388338	-0.381878	-0.466922	-0.462615	-0.524311	-0.421793	GM2 activator protein
			Q8VIE3	Pde7b	-0.283789	0.821431	1.70033	0.0199375	-3.46773	-3.22456	-3.40069	-3.40075	-3.54295	-3.56491	-3.68888	-3.61527	-3.64018	Cyclic nucleotide phosphodiesterase 7B3
			O08629	Trim28	-0.283229	0.82175	1.54494	0.0285141	2.37926	2.21678	2.47849	2.19154	2.2188	2.05228	2.12345	2.09756	2.00384	Transcription intermediary factor 1-beta
			Q6P7Q6	Lgals9	-0.28261	0.822102	2.90279	0.00125086	-2.56351	-2.56419	-2.61525	-2.72404	-2.73612	-2.71102	-2.91465	-2.80982	-2.8663	Galectin
			M0R642	RT1-T24-3	-0.282398	0.822223	2.36661	0.00429922	-4.70507	-4.84989	-4.83565	-4.81944	-4.8012	-4.62054	-5.10141	-5.08518	-5.05122	RT1 class I, locus T24, gene 3
			Q99PD6	Tgfb1i1	-0.280428	0.823347	1.6583	0.0219634	0.752972	0.966435	0.764267	0.603116	0.621874	0.619531	0.534212	0.611062	0.497117	Transforming growth factor beta-1-induced transcript 1 protein
			Q5U2W9	Rnls	-0.280367	0.823382	1.32008	0.0478542	-1.99262	-1.93197	-1.67315	-2.12491	-1.97933	-2.11691	-2.17848	-2.14008	-2.12029	Renalase
			D3ZQ25	Fbln1	-0.280242	0.823453	2.54897	0.00282508	0.581011	0.455853	0.503001	0.359358	0.361129	0.541317	0.227008	0.274611	0.197519	Fibulin-1
			G3V7X5	Sparcl1	-0.280181	0.823488	2.91084	0.00122789	0.30257	0.305101	0.363998	0.224131	0.144405	0.227388	0.0754016	0.0675564	-0.011832	SPARC-like 1 (Mast9, hevin), isoform CRA_a
			P80431	Cox7b	-0.279779	0.823717	1.70467	0.0197392	2.41351	2.25478	2.50407	2.3112	2.11318	2.08282	2.09674	2.09545	2.14085	Cytochrome c oxidase subunit 7B, mitochondrial
			Q6B345	S100a11	-0.279407	0.82393	1.73844	0.0182625	-0.0307858	-0.104889	0.099515	-0.112548	-0.455137	-0.229484	-0.209256	-0.330857	-0.334269	Protein S100-A11
			Q5U318	Pea15	-0.278315	0.824553	2.0363	0.00919814	0.2355	0.415836	0.291161	0.214344	0.0482716	0.0268616	-0.0114448	0.0750911	0.0439061	Astrocytic phosphoprotein PEA-15
			M0R4P9	Ube2h	-0.27478	0.826576	1.97777	0.0105252	-0.0126117	0.129696	-0.0674443	-0.20674	-0.351119	-0.20854	-0.283538	-0.232441	-0.258722	Ubiquitin-conjugating enzyme E2H
			A0A0G2K0J2	Cacna2d2	-0.272182	0.828066	1.36191	0.04346	-2.4178	-2.37802	-2.37245	-2.536	-2.33352	-2.42494	-2.84517	-2.5533	-2.58634	Voltage-dependent calcium channel subunit alpha-2/delta-2
			F1M8P6		-0.271518	0.828447	1.79918	0.0158789	-1.95383	-1.84303	-2.06039	-2.10808	-2.25161	-2.36321	-2.20272	-2.19527	-2.27382	Uncharacterized protein
			Q920P6	Ada	-0.2704	0.82909	2.0199	0.00955213	1.41875	1.46007	1.51209	1.28161	1.14807	1.1806	1.09563	1.26934	1.21474	Adenosine deaminase
			Q4QQV2	Dok1	-0.270016	0.82931	1.59003	0.0257022	-4.15774	-4.19049	-4.01506	-4.26275	-4.43345	-4.30187	-4.28352	-4.416	-4.47382	Docking protein 1
			A0A0G2JYL5	Dnah2	-0.269596	0.829552	2.40841	0.00390472	-1.36837	-1.31891	-1.45135	-1.4808	-1.48149	-1.63256	-1.61083	-1.64601	-1.69057	Dynein, axonemal, heavy chain 2
			D3ZV91	L3hypdh	-0.266079	0.831577	1.89187	0.0128271	1.31565	1.12703	1.23179	1.00166	1.2318	1.18848	0.915443	1.0157	0.945092	Similar to RIKEN cDNA 2810055F11 (Predicted)
			D3ZGQ9	Ap5s1	-0.264284	0.832612	2.16156	0.0068935	-1.86878	-1.90058	-1.95094	-1.68027	-2.17533	-1.91899	-2.08096	-2.23004	-2.20216	Adaptor-related protein complex 5 subunit sigma 1
			B2RYJ6	Ttc9	-0.263899	0.832834	2.00307	0.00992956	-2.95858	-2.92096	-2.97585	-3.07773	-3.28281	-3.24605	-3.24143	-3.29519	-3.11046	Tetratricopeptide repeat domain 9
			Q5BK45	Gimap7	-0.262843	0.833444	1.99498	0.0101163	-3.29591	-3.23313	-3.30729	-3.43532	-3.42172	-3.52921	-3.60168	-3.43714	-3.58603	GIMAP7
			D3ZFR7	Pdlim3	0.260506	1.1979	2.01671	0.00962255	-3.77518	-3.62453	-3.78845	-3.5564	-3.5786	-3.61166	-3.44302	-3.50635	-3.45726	PDZ and LIM domain 3, isoform CRA_b
			B1H238	Tmem179	0.261295	1.19855	3.42251	0.000377998	-1.7993	-1.80258	-1.78055	-1.58872	-1.66106	-1.66559	-1.49584	-1.52896	-1.57374	RGD1310269 protein
			Q5EBC0	Itih4	0.262626	1.19966	1.50148	0.0315152	3.87595	3.88609	3.86961	4.35235	3.73298	4.18916	4.16304	4.26672	3.98978	Inter alpha-trypsin inhibitor, heavy chain 4
			Q5HZF2	Wbp4	0.265587	1.20213	1.32303	0.0475302	-2.64926	-2.50531	-2.67776	-2.72148	-2.48146	-2.39816	-2.45769	-2.3809	-2.19698	WW domain-binding protein 4
			Q5U211	Snx3	0.265695	1.20222	1.40042	0.0397722	-0.814118	-0.727665	-0.585072	-0.557543	-0.483907	-0.526592	-0.525092	-0.473492	-0.331186	Sorting nexin-3
			D4A573	Smim15	0.266148	1.20259	1.87795	0.0132449	-1.73045	-1.73962	-1.70644	-1.76654	-1.49395	-1.43342	-1.41713	-1.37958	-1.58136	RCG44830, isoform CRA_a
			P11730	Camk2g	0.266654	1.20301	1.82099	0.0151011	-3.08815	-3.04792	-2.87984	-3.01365	-2.78184	-2.93478	-2.73169	-2.71827	-2.76598	Calcium/calmodulin-dependent protein kinase type II subunit gamma
			Q5XIB2	Cwc27	0.266927	1.20324	1.36291	0.0433601	-2.54818	-2.40811	-2.33927	-2.40554	-2.20307	-2.25843	-2.2286	-2.23673	-2.02945	Spliceosome-associated protein CWC27 homolog
			D3ZZM0	Slc39a14	0.269157	1.2051	1.92745	0.0118182	0.648979	0.625206	0.615421	0.706007	0.708238	0.719979	0.841632	1.02007	0.835371	Solute carrier family 39 (Zinc transporter), member 14 (Predicted)
			B2RZ87	Myadml2	0.269574	1.20545	2.51039	0.00308752	-2.11743	-2.22902	-2.23116	-2.0931	-2.07928	-1.85976	-1.88678	-1.9295	-1.95261	Myeloid-associated differentiation marker-like protein 2
			A0A0G2K5R7	Med13l	0.270065	1.20586	2.16616	0.00682087	-0.572847	-0.65597	-0.629004	-0.515701	-0.419445	-0.477322	-0.343555	-0.432533	-0.271539	Mediator of RNA polymerase II transcription subunit 13
			Q4KLJ0	LOC100360316	0.272006	1.20749	1.92498	0.0118856	-1.71417	-1.83605	-1.72646	-1.63779	-1.5006	-1.72655	-1.45791	-1.58165	-1.42111	High mobility group nucleosomal binding domain 2
			A0A0G2KAL9	Mff	0.272492	1.20789	2.82499	0.00149627	-3.67131	-3.76327	-3.75929	-3.62178	-3.47114	-3.54371	-3.4221	-3.47711	-3.47718	Mitochondrial fission factor
			A0A0G2K429	Adcy6	0.274856	1.20987	3.20525	0.000623376	0.45508	0.483769	0.42207	0.554128	0.657146	0.588097	0.704482	0.708795	0.772211	Adenylate cyclase
			A0A0G2JUQ3	LOC103689968	0.277859	1.21239	2.46807	0.00340353	-4.48864	-4.46082	-4.45848	-4.40349	-4.27414	-4.41226	-4.23176	-4.1043	-4.23831	Reticulophagy regulator 1
			P70498	Pld2	0.279649	1.2139	1.35788	0.0438652	-4.20543	-3.95901	-4.15564	-3.87339	-3.6805	-3.93517	-3.80132	-3.73834	-3.94145	Phospholipase D2
			B2RYL1	Chtf8	0.279915	1.21412	1.66292	0.021731	-3.01872	-2.85531	-2.94569	-2.84802	-2.68202	-2.7387	-2.6952	-2.74235	-2.54242	Chromosome transmission fidelity protein 8 homolog isoform 2
			P04762	Cat	0.280537	1.21465	1.44256	0.0360944	3.71009	3.73691	3.73409	3.94133	3.82456	4.01774	4.16954	3.85862	3.99455	Catalase
			P57093	Phyh	0.281583	1.21553	1.81918	0.0151642	2.8071	2.99136	2.84211	2.9752	2.97163	3.19985	3.15177	3.09839	3.23516	Phytanoyl-CoA dioxygenase, peroxisomal
			B3DMA2	Acad11	0.281672	1.2156	2.08366	0.00824784	1.40787	1.47692	1.37299	1.5131	1.50548	1.65072	1.77606	1.60837	1.71837	Acyl-CoA dehydrogenase family member 11
			D4AB67	Hrct1	0.28326	1.21694	1.86358	0.0136905	-2.55123	-2.42969	-2.63217	-2.56633	-2.35033	-2.32838	-2.1944	-2.30796	-2.26095	Histidine-rich carboxyl terminus 1
			Q7TMA5	Apob	0.283314	1.21699	1.44967	0.0355083	1.43436	1.59522	1.53687	1.69792	1.33761	1.82626	1.75173	1.95855	1.70611	Apolipoprotein B-100
			Q62761	Csnk1g1	0.28527	1.21864	2.66701	0.00215273	-2.18151	-2.13117	-2.10791	-2.11031	-1.99579	-1.90317	-1.91388	-1.85566	-1.79524	Casein kinase I isoform gamma-1
			D3ZZ20	Afg3l1	0.28533	1.21869	2.64614	0.00225871	1.13584	1.16668	1.18465	2.11166	1.39116	1.40115	1.43465	1.38847	1.52004	AFG3(ATPase family gene 3)-like 1 (S. cerevisiae)
			G3V6Z1	Vps54	0.286904	1.22002	1.34412	0.0452772	-3.28695	-3.11192	-3.16473	-2.82492	-3.22124	-3.08861	-2.76736	-2.87586	-3.05966	Vacuolar protein sorting-associated protein 54
			F1LST1	Fn1	0.287402	1.22044	2.49123	0.00322678	-4.68461	-4.79782	-4.79315	-4.51145	-4.7823	-4.43597	-4.50548	-4.41879	-4.4891	Fibronectin
			Q6QI89	Morf4l2	0.28785	1.22082	1.31764	0.0481238	-2.40809	-2.21024	-2.27512	-2.16437	-1.98808	-2.06617	-1.90609	-1.94733	-2.17648	Mortality factor 4-like protein 2
			F1LYI7	Tmem256	0.288279	1.22118	1.61131	0.0244732	-0.99718	-1.22316	-1.12307	-1.00065	-0.935646	-0.996384	-0.864971	-0.885435	-0.728163	Transmembrane protein 256
			Q62920-2	Pdlim5	0.291001	1.22349	1.44799	0.0356459	0.195125	-0.122215	-0.0103488	0.102791	0.0925717	0.164553	0.312354	0.295824	0.327386	Isoform 2 of PDZ and LIM domain protein 5
			D3ZVT1	Actr8	0.291562	1.22396	1.95117	0.01119	-3.497	-3.44298	-3.56288	-3.6394	-3.44697	-3.00016	-3.16527	-3.31962	-3.14328	Actin-related protein 8
			Q63942	Rab3d	0.292149	1.22446	2.08867	0.00815324	-0.629463	-0.71465	-0.786062	-0.652354	-0.65683	-0.468096	-0.462973	-0.450847	-0.339908	GTP-binding protein Rab-3D
			P10980	Chrm2	0.292762	1.22498	1.65328	0.0222188	-2.05286	-2.20423	-2.11545	-2.04	-1.83206	-1.9896	-1.71473	-1.83018	-1.94934	Muscarinic acetylcholine receptor M2
			G3V7V6	Retsat	0.29298	1.22517	2.11893	0.00760449	1.51571	1.66102	1.55385	1.56967	2.45928	1.52439	1.90521	1.79071	1.91359	All-trans-13,14-dihydroretinol saturase, isoform CRA_b
			Q63673	Shh	0.297586	1.22909	1.46297	0.0344374	-4.20059	-4.04069	-4.23618	-4.08979	-4.1258	-3.95437	-3.85632	-3.99018	-3.7382	Sonic hedgehog protein
			Q5U4F4	Tmem135	0.298713	1.23005	2.30659	0.0049364	-1.07058	-1.0025	-1.14952	-0.88171	-1.0416	-0.770409	-0.725798	-0.83523	-0.765428	Transmembrane protein 135
			A0A0G2JXF0		0.30159	1.2325	2.50089	0.0031558	-3.70169	-3.60849	-3.73572	-3.50557	-3.5786	-3.55509	-3.41934	-3.39689	-3.3249	Uncharacterized protein
			F1LNL3	Abca1	0.303833	1.23442	2.70556	0.00196988	-2.9136	-2.88679	-2.87159	-2.6646	-2.70073	-2.33401	-2.59877	-2.64999	-2.51172	ATP-binding cassette subfamily A member 1
			Q8K551		0.309014	1.23886	1.61254	0.0244039	-4.96836	-4.76532	-4.75526	-4.85269	-4.74157	-4.58369	-4.62749	-4.47572	-4.45869	Truncated alpha-actinin
			Q642G4	Pex14	0.310371	1.24003	1.87966	0.0131929	0.303094	0.313012	0.293899	0.393667	0.375059	0.494474	0.736297	0.484133	0.620689	Peroxisomal membrane protein PEX14
			A0A0G2K5U6	Cadm2	0.311605	1.24109	1.63316	0.0232723	-3.32578	-3.08288	-3.33986	-3.12209	-3.14747	-2.96493	-2.96223	-2.88733	-2.96415	Cell adhesion molecule 2
			D4AE69	Tmem51	0.312289	1.24168	1.61105	0.0244878	-3.12075	-3.39958	-3.20453	-3.11871	-3.04851	-3.14783	-2.90397	-2.89021	-2.99382	Similar to BC003277 protein (Predicted), isoform CRA_a
			Q4FZY1	Cd68	0.313077	1.24235	1.31817	0.0480651	-2.73525	-2.90915	-2.64538	-2.56709	-2.46383	-2.63536	-2.3298	-2.60123	-2.41953	Cd68 molecule
			P21775	Acaa1a	0.314514	1.24359	1.50796	0.0310485	1.60688	1.67278	1.44625	1.8309	1.7428	1.67447	1.99338	1.75877	1.9173	3-ketoacyl-CoA thiolase A, peroxisomal
			O08564	Plpp1	0.31641	1.24523	2.19744	0.00634688	-3.08815	-3.14387	-3.06928	-3.06685	-3.04509	-3.00799	-2.67275	-2.8272	-2.85212	Phospholipid phosphatase 1
			O35867	Ppp1r9a	0.318889	1.24737	2.3313	0.00466337	-0.636073	-0.534819	-0.568458	-0.393256	-0.441247	-0.33951	-0.213628	-0.213573	-0.355481	Neurabin-1
			A0A0G2JYN4	Ergic2	0.31906	1.24752	4.71867	1.91131e-05	-1.38283	-1.42812	-1.398	-1.32102	-1.27591	-1.27385	-1.07945	-1.08473	-1.08759	ERGIC and golgi 2
			Q5RJN3	Ccl21	0.320112	1.24843	2.25667	0.00553771	-3.08371	-3.15313	-3.1108	-3.18894	-3.08892	-3.20314	-2.68685	-2.86637	-2.83408	C-C motif chemokine ligand 21
			Q06000	Lpl	0.320269	1.24856	1.33869	0.0458469	2.26958	2.47753	2.32152	2.62811	2.51918	2.66102	2.77501	2.49091	2.76352	Lipoprotein lipase
			D4ADL7	Xxylt1	0.323427	1.2513	1.82193	0.0150685	-1.27917	-1.28849	-1.05165	-1.12801	-1.01776	-1.11045	-0.906522	-0.891865	-0.850642	Xyloside xylosyltransferase 1
			P56499	Ucp3	0.328157	1.25541	1.84831	0.0141804	-0.166343	-0.0276994	-0.266513	-0.107383	0.0647443	0.0516696	0.171863	0.110387	0.241666	Mitochondrial uncoupling protein 3
			D4A5Z0	Csgalnact2	0.330132	1.25713	1.57189	0.0267985	-4.62165	-4.80515	-4.48357	-4.66051	-4.56959	-4.52533	-4.25617	-4.33742	-4.32638	Hexosyltransferase
			D3ZJW3	Ppfibp1	0.331859	1.25863	2.78912	0.0016251	-2.07187	-2.13517	-2.21951	-2.00168	-1.93684	-1.97962	-1.79392	-1.82651	-1.81054	PPFIA-binding protein 1
			A0A0G2KAE7	Fam104a	0.332817	1.25947	2.24809	0.0056482	-4.3833	-4.36314	-4.30652	-4.28275	-4.15721	-4.20692	-4.01408	-3.92147	-4.11895	Family with sequence similarity 104, member A
			A0A0G2JWT6	Pex16	0.332882	1.25953	1.73537	0.018392	-0.0483936	0.000709679	-0.0587976	0.167274	0.0815577	0.24782	0.411586	0.132108	0.34847	Peroxisomal membrane protein PEX16
			Q78EG7	Ptp4a1	0.333702	1.26024	2.10322	0.00788461	-3.39982	-3.28183	-3.19419	-3.30559	-3.12089	-3.25931	-2.89817	-2.96824	-3.00832	Protein tyrosine phosphatase type IVA 1
			P16970	Abcd3	0.334454	1.2609	1.36175	0.043476	2.45201	2.56459	2.33996	2.66441	2.5386	2.73241	2.90043	2.59869	2.86081	ATP-binding cassette sub-family D member 3
			P97852	Hsd17b4	0.335634	1.26193	1.58154	0.0262096	3.52919	3.61206	3.48377	3.68745	3.60326	3.83339	4.01483	3.70812	3.90897	Peroxisomal multifunctional enzyme type 2
			P24392	Pex2	0.338537	1.26447	2.04516	0.00901239	-1.06867	-1.09303	-1.11311	-0.753183	-0.946597	-0.765359	-0.669691	-0.892581	-0.696924	Peroxisome biogenesis factor 2
			Q9JK11-3	Rtn4	0.339053	1.26493	1.76212	0.0172934	-0.907329	-0.647432	-0.848272	-0.738432	-0.736978	-0.632406	-0.4894	-0.506137	-0.390336	Isoform 3 of Reticulon-4
			Q6TXJ1		0.339211	1.26506	1.92268	0.0119487	-1.57696	-1.46168	-1.60237	-1.46465	-1.58839	-1.3425	-1.13059	-1.33565	-1.15713	LRRGT00008
			O70239	Axin1	0.340948	1.26659	1.39771	0.0400212	-4.9808	-5.15699	-4.95167	-5.50851	-5.04951	-5.31076	-4.72626	-4.82959	-4.51077	Axin-1
			P14272	Klkb1	0.344106	1.26936	1.86346	0.0136943	1.92851	2.01457	1.90818	2.34746	1.88355	2.20471	2.32862	2.40426	2.15069	Plasma kallikrein
			Q6GMM8	Slc27a1	0.348298	1.27306	3.0825	0.00082699	2.55101	2.59461	2.5155	2.66218	2.69659	2.79073	2.8984	2.95735	2.85027	Long-chain fatty acid transport protein 1
			P33436	Mmp2	0.349948	1.27451	2.6272	0.00235939	-0.5271	-0.596854	-0.622127	-0.423991	-0.441058	-0.452718	-0.148814	-0.286977	-0.260447	72 kDa type IV collagenase
			D3ZHR2	Abcd1	0.353035	1.27724	1.87546	0.0133211	1.35494	1.43427	1.27867	1.54213	1.38967	1.64062	1.78535	1.56871	1.77293	ATP-binding cassette subfamily D member 1
			P21807	Prph	0.357512	1.28121	1.40524	0.0393333	2.82358	2.98458	2.93163	2.85383	3.16611	3.07996	3.46792	3.09295	3.25146	Peripherin
			D4A376	Rab12	0.360155	1.28356	2.52471	0.00298738	-5.64756	-5.57305	-5.58891	-5.56863	-4.9325	-5.34943	-5.31509	-5.26975	-5.14421	Ras-related protein Rab-12
			M0R7F6	Etnppl	0.362615	1.28575	2.12135	0.00756223	-5.66089	-5.63714	-5.84801	-5.59965	-5.64327	-5.14601	-5.29477	-5.37995	-5.38348	Ethanolamine-phosphate phospho-lyase
			A0A0G2QC15	Htatip2	0.365651	1.28846	1.94523	0.0113441	-1.4226	-1.55966	-1.48329	-1.03921	-1.07549	-1.05435	-1.03059	-1.2652	-1.0728	HIV-1 Tat interactive protein 2
			B0BMT9	Sqor	0.381923	1.30308	1.54812	0.0283061	2.25668	2.06903	2.05603	2.45384	2.38121	2.5531	2.56174	2.63807	2.3277	Sqrdl protein
			P35435	Atp5f1c	0.383187	1.30422	1.32268	0.0475686	-2.78206	-2.90622	-2.73064	-2.47792	-2.46231	-2.25242	-2.50909	-2.17644	-2.58382	ATP synthase subunit gamma, mitochondrial
			Q06QA3	ND4L	0.388858	1.30936	2.16292	0.00687195	-2.44309	-2.4445	-2.28177	-2.22114	-2.04862	-2.0064	-2.08755	-2.01152	-1.90371	NADH-ubiquinone oxidoreductase chain 4L
			B0LPN4-2	Ryr2	0.39557	1.31546	1.53034	0.029489	-2.29511	-2.48914	-2.21199	-2.10307	-2.14688	-1.88648	-2.05165	-1.99083	-1.76704	Isoform 2 of Ryanodine receptor 2
			D4AD31	Phf8	0.396931	1.3167	2.2844	0.00519517	-2.91163	-2.8572	-3.00064	-2.67613	-3.03152	-2.50043	-2.41495	-2.61148	-2.55225	PHD finger protein 8
			Q5BJZ3	Nnt	0.397618	1.31733	1.57089	0.0268602	7.50286	7.39468	7.76293	7.53767	7.9016	7.66225	7.94159	8.02469	7.88704	Nicotinamide nucleotide transhydrogenase
			B1H278	Trim11	0.40052	1.31998	2.09753	0.00798859	-3.44473	-3.4501	-3.27544	-3.14594	-3.1996	-3.09693	-3.07864	-2.88062	-3.00944	E3 ubiquitin-protein ligase TRIM11
			F1M2N4		0.401624	1.32099	1.40617	0.0392491	-2.3157	-2.10296	-2.40642	-2.34514	-2.05321	-2.17137	-1.69822	-1.88446	-2.03753	Uncharacterized protein
			Q5PQQ3	Aph1a	0.410194	1.32886	1.6179	0.0241046	-4.37236	-4.62592	-4.4668	-4.16206	-4.42168	-4.42111	-3.9509	-4.25046	-4.03314	Anterior pharynx defective 1 homolog A (C. elegans)
			P12839	Nefm	0.415153	1.33344	1.34492	0.0451939	1.78252	1.9991	1.95589	1.86513	2.15463	2.14059	2.53735	2.09477	2.35086	Neurofilament medium polypeptide
			A0A1W2Q6D6	Luzp2	0.416829	1.33499	3.02824	0.000937044	-2.45161	-2.42479	-2.3093	-2.3804	-2.0214	-2.27594	-2.01557	-1.95332	-1.96634	Leucine zipper protein 2
			D3ZBN3	Epha2	0.419948	1.33788	2.70215	0.00198541	-3.18351	-3.16128	-3.17712	-3.21392	-2.97738	-3.01247	-2.84703	-2.76772	-2.64732	Eph receptor A2
			P07872-2	Acox1	0.428795	1.34611	1.8288	0.014832	2.94516	3.06628	2.88896	3.2288	3.11262	3.32962	3.52307	3.22056	3.44315	Isoform 2 of Peroxisomal acyl-coenzyme A oxidase 1
			P19527	Nefl	0.450493	1.36651	1.42338	0.0377242	1.48955	1.6585	1.64412	1.59883	1.83975	1.87405	2.28047	1.80609	2.05709	Neurofilament light polypeptide
			Q499S5	Mmp11	0.465592	1.38088	2.29965	0.00501591	-2.89794	-2.96612	-3.05466	-2.92354	-2.94309	-2.94763	-2.40052	-2.48285	-2.63858	Stromelysin-3
			D3ZSG3	Tmod4	0.472156	1.38718	2.21634	0.00607659	1.54595	1.57274	1.78539	2.08387	1.59532	1.5765	2.02852	2.19043	2.1016	Tropomodulin 4
			D4ACF1	Eif4enif1	0.477376	1.39221	1.62045	0.0239635	-1.39813	-1.30795	-1.31411	-1.30272	-1.26419	-0.68482	-0.760844	-1.12376	-0.703445	Eukaryotic translation initiation factor 4E nuclear import factor 1
			P59382	Pxmp4	0.499973	1.41419	2.38982	0.00407549	-1.00339	-0.862865	-0.93281	-0.790956	-0.693307	-0.730262	-0.394999	-0.576039	-0.328109	Peroxisomal membrane protein 4
			G3V778	Pdk4	0.519818	1.43377	2.06073	0.00869501	1.5892	1.80175	1.54834	1.98324	1.91338	2.05595	2.2622	2.01889	2.21765	Pyruvate dehydrogenase kinase, isoenzyme 4
			B0BMS9	Prkrip1	0.537698	1.45165	2.09873	0.00796654	-0.402448	-0.455713	-0.430657	-0.399385	-0.350586	0.185513	0.238714	-0.106952	0.192515	PRKR-interacting protein 1
			Q5PQU1	Kng2	0.554941	1.46911	3.75095	0.000177439	2.31172	2.3207	2.22938	2.65838	2.22159	2.90537	2.89902	2.80103	2.82657	Kininogen 1
			D4A0X7	Lhfpl2	0.702189	1.62697	1.67751	0.0210131	-3.0993	-3.10854	-3.31598	-3.22235	-3.02478	-2.82304	-2.73169	-2.13496	-2.55061	LHFPL tetraspan subfamily member 2
			A0A0G2KA54	Kng1	0.750799	1.68272	4.67959	2.09127e-05	3.07789	3.10192	3.02978	3.53111	2.98816	3.93782	3.86565	3.78058	3.81575	Kininogen-1
			Q5PQT7	Phlda3	0.756038	1.68885	3.63637	0.00023101	-1.62779	-1.63872	-1.641	-1.3314	-1.37507	-1.44869	-0.761284	-0.955812	-0.92229	Pleckstrin homology-like domain family A member 3
			Q9QYW3	Mob4	0.778119	1.71489	1.52107	0.0301252	0.33251	0.27227	0.249976	0.235943	0.446967	1.40643	1.30103	0.593065	1.29502	MOB-like protein phocein
			P02564	Myh7	0.803295	1.74508	1.66007	0.0218741	-3.15761	-2.89356	-2.84891	-2.37973	-2.85374	-2.49411	-1.89062	-2.05061	-2.54897	Myosin-7
			Q5U1W8	LOC100911295	0.852656	1.80582	2.24446	0.00569561	-0.71171	-0.902499	-0.715211	-0.566136	-0.582124	-0.848074	-0.206699	0.271385	0.163859	High-mobility group nucleosome binding domain 1
			P07687	Ephx1	0.892938	1.85695	3.97449	0.00010605	2.58206	2.49994	2.53205	2.78675	2.89664	2.81064	3.4982	3.46871	3.32595	Epoxide hydrolase 1
			P06238	A2m	0.979895	1.97232	1.60797	0.0246621	-1.51372	-1.43723	-1.34531	-1.21693	-1.43761	-0.932271	-0.36569	-0.965579	-0.0253045	Alpha-2-macroglobulin
			Q80UA9	Insig2	1.96335	3.89966	3.47501	0.000334958	-3.17168	-2.94487	-3.21843	-2.94231	-2.49074	-1.21776	-1.37713	-0.866782	-1.20101	Insulin-induced gene 2 protein
			2Gy vs. 25Gy (day3)
			Accession	GeneName	log2(FC)	Fold-change	N: -Log Student's T-test p-value 25Gy_2Gy	P-value	CON1	CON2	CON3	2Gy1	2Gy2	2Gy3	25Gy1	25Gy2	25Gy3	Description
			Q63223		-0.593356	0.662799	1.45661	0.0349454	-2.76866	-3.11644	-3.27181	-2.52777	-3.16834	-2.81713	-3.50764	-3.39826	-3.38741	Rat hemoglobin beta-chain (Fragment)
			Q9TQA7	RT1.D(a)	-0.51827	0.698209	1.70135	0.0198907	1.36027	0.887473	1.03558	0.517328	0.934389	0.597906	0.199473	0.0618481	0.233492	Class II MHC RT1.D(A) beta chain
			P10247	Cd74	-0.508587	0.702911	1.62024	0.0239751	-1.85367	-2.03423	-2.15762	-2.48369	-2.09633	-2.44079	-2.72398	-2.98253	-2.84007	H-2 class II histocompatibility antigen gamma chain
			F1M5L5		-0.477925	0.71801	1.64584	0.0226027	-1.57039	-1.01711	-1.59973	-1.41793	-1.25289	-1.45986	-1.63561	-2.03252	-1.89633	Uncharacterized protein
			P09650	Mcpt1	-0.476989	0.718476	1.61748	0.0241279	2.96127	2.29732	2.85707	2.33101	2.40158	2.31638	1.82945	1.6681	2.12044	Mast cell protease 1
			P50339	Cma1	-0.453284	0.730378	1.34357	0.0453346	1.35091	0.748595	1.12685	0.924127	0.973581	0.947962	0.501589	0.220012	0.764216	Chymase
			G3V837	Cd1d1	-0.453137	0.730453	1.45284	0.0352501	1.85882	1.6743	1.4972	1.75259	1.75379	1.66093	1.25611	1.52081	1.03097	CD1d1 antigen
			Q6T4R6	Rt1da	-0.436842	0.73875	1.54108	0.0287687	-0.17214	-0.428138	-0.457927	-0.89825	-0.530071	-0.925021	-1.2041	-1.27795	-1.18181	MHC class II antigen alpha chain
			Q5FVN1	Stbd1	-0.419905	0.747474	1.99378	0.0101443	0.832024	1.32161	0.841919	1.37262	1.57031	1.25853	0.974082	0.999495	0.968169	Starch-binding domain-containing protein 1
			B2GV27	Tnxb	-0.399507	0.758117	1.46143	0.0345597	-3.24418	-3.21604	-3.13257	-2.95229	-3.18576	-3.0512	-3.29242	-3.43433	-3.66102	Tnxb protein (Fragment)
			D3ZSY4	Epx	-0.375247	0.770973	1.73125	0.0185674	-0.950425	-1.70153	-1.82129	-1.60044	-1.44062	-1.44831	-1.70751	-1.97398	-1.93361	Eosinophil peroxidase
			D4ADC7	Adgra2	-0.366019	0.775921	1.32161	0.0476859	-2.22465	-2.28183	-2.61143	-2.34645	-2.5672	-2.79374	-2.92346	-2.92327	-2.95872	Adhesion G protein-coupled receptor A2
			F1M7S4	Cpa3	-0.352863	0.783029	1.61529	0.0242499	2.97369	2.55941	2.82198	2.6464	2.65321	2.65076	2.27854	2.13423	2.479	Mast cell carboxypeptidase A
			Q5XI20	Mturn	-0.345256	0.787168	2.13483	0.00733111	-3.60922	-3.26667	-3.49494	-3.53825	-3.56554	-3.50537	-4.00992	-3.78781	-3.84719	Maturin
			A0A0H2UHJ1	S100a9	-0.340244	0.789908	1.36551	0.0431013	1.32955	0.688586	0.536184	0.769603	0.616426	0.893681	0.558468	0.267182	0.433329	Protein S100-A9
			M0R642	RT1-T24-3	-0.33221	0.794319	2.15511	0.00699665	-4.70507	-4.84989	-4.83565	-4.81944	-4.8012	-4.62054	-5.10141	-5.08518	-5.05122	RT1 class I, locus T24, gene 3
			D3ZHX6	Eya3	-0.331849	0.794518	1.49747	0.0318075	-2.96061	-2.92988	-3.08936	-2.55488	-2.85973	-2.78026	-3.12863	-3.08891	-2.97288	Eyes absent homolog
			D4A238	Rtp4	-0.32907	0.796049	1.78821	0.0162851	-2.50019	-2.39709	-2.53641	-3.06577	-2.86474	-2.87938	-3.16411	-3.32743	-3.30556	Receptor (chemosensory) transporter protein 4
			Q5UT87	BA1	-0.326734	0.797339	1.5043	0.0313112	0.132411	-0.4093	-0.148932	-0.415512	-0.151383	-0.382414	-0.569774	-0.754261	-0.605475	MHC class II antigen
			Q9R189	Unc13d	-0.325147	0.798217	1.72524	0.0188261	-4.36693	-4.82362	-5.00326	-4.73779	-4.65648	-4.60368	-4.85815	-4.99482	-5.12041	Protein unc-13 homolog D
			Q03238	Gzmm	-0.320983	0.800524	1.49283	0.0321492	-3.26289	-3.70923	-3.90384	-3.74992	-3.56391	-3.88519	-4.09771	-4.07986	-3.9844	Granzyme M (Fragment)
			Q5QE80	Aox3	-0.309683	0.806819	1.38939	0.0407953	0.597561	0.298196	0.342119	0.637068	0.65449	0.455957	0.428364	0.241923	0.148178	Aldehyde oxidase 3
			A0A0G2K2T2	Miga1	-0.301211	0.811571	2.6144	0.00242996	-3.45045	-3.51586	-3.642	-3.55184	-3.57369	-3.59144	-3.82307	-3.83905	-3.95848	Mitoguardin 1
			D4AEG6	Mrpl32	-0.295471	0.814806	1.76485	0.017185	0.767741	0.749055	0.802085	0.84796	0.701478	0.662371	0.358022	0.437089	0.530285	Mitochondrial ribosomal protein L32
			G3V7N9	C1qb	-0.290786	0.817457	1.46676	0.0341382	-2.13676	-2.32097	-2.32109	-1.99445	-2.27149	-2.07677	-2.34091	-2.39172	-2.48243	Complement C1q subcomponent subunit B
			Q4G075	Serpinb1a	-0.290294	0.817735	1.35106	0.0445595	-1.50818	-1.85332	-1.80555	-1.84849	-1.89454	-1.91053	-2.3008	-2.24345	-1.98019	Leukocyte elastase inhibitor A
			P31722	C1qc	-0.265149	0.832113	1.80123	0.0158041	-2.24426	-2.50531	-2.44868	-2.15743	-2.3581	-2.25776	-2.4684	-2.52322	-2.57712	Complement C1q subcomponent subunit C
			Q5U1Y2	Rac2	-0.261467	0.834239	2.59462	0.0025432	-1.2131	-1.47208	-1.48225	-1.45185	-1.43236	-1.50106	-1.75488	-1.75766	-1.65713	Rac family small GTPase 2
			P24528	Mgmt	0.261346	1.1986	3.29079	0.000511929	-2.014	-1.88609	-2.07344	-2.06468	-2.02309	-2.00527	-1.80023	-1.73643	-1.77235	Methylated-DNA--protein-cysteine methyltransferase
			D4A1B0	LOC680288	0.261789	1.19896	1.97536	0.0105838	-4.36693	-4.6455	-4.38049	-4.46215	-4.6024	-4.42111	-4.23418	-4.20167	-4.26445	Similar to NADH-ubiquinone oxidoreductase B9 subunit (Complex I-B9) (CI-B9)
			Q4V8B2	Dcun1d3	0.263379	1.20029	2.38166	0.00415279	-3.86406	-3.6555	-3.91704	-3.97144	-3.91275	-3.88519	-3.59543	-3.7228	-3.66102	DCN1-like protein 3
			Q78EG7	Ptp4a1	0.270351	1.2061	1.86849	0.0135366	-3.39982	-3.28183	-3.19419	-3.30559	-3.12089	-3.25931	-2.89817	-2.96824	-3.00832	Protein tyrosine phosphatase type IVA 1
			F1LYK6	Trmt5	0.270383	1.20613	1.54649	0.0284125	-4.41382	-3.73165	-4.391	-4.36833	-4.24791	-4.38892	-4.17944	-4.06888	-3.94569	tRNA (guanine(37)-N1)-methyltransferase
			A1A5P4	Kifc3	0.27806	1.21256	1.5161	0.0304719	-4.77911	-5.00576	-4.84286	-4.94132	-5.15236	-5.11709	-4.77476	-4.7085	-4.89332	Kinesin-like protein
			D4A5Z0	Csgalnact2	0.278487	1.21292	2.38326	0.00413752	-4.62165	-4.80515	-4.48357	-4.66051	-4.56959	-4.52533	-4.25617	-4.33742	-4.32638	Hexosyltransferase
			Q68G32	Ugt1a7c	0.294368	1.22635	1.85918	0.0138299	-3.66631	-3.92679	-3.99692	-3.91376	-4.00434	-4.14444	-3.70226	-3.76817	-3.709	Ugt1a7c protein (Fragment)
			P59382	Pxmp4	0.305126	1.23553	1.73595	0.0183675	-1.00339	-0.862865	-0.93281	-0.790956	-0.693307	-0.730262	-0.394999	-0.576039	-0.328109	Peroxisomal membrane protein 4
			D3ZBN3	Epha2	0.313905	1.24307	1.54246	0.0286774	-3.18351	-3.16128	-3.17712	-3.21392	-2.97738	-3.01247	-2.84703	-2.76772	-2.64732	Eph receptor A2
			Q5RJN3	Ccl21	0.364567	1.2875	2.28228	0.00522059	-3.08371	-3.15313	-3.1108	-3.18894	-3.08892	-3.20314	-2.68685	-2.86637	-2.83408	C-C motif chemokine ligand 21
			Q499S5	Mmp11	0.430772	1.34795	2.44691	0.00357347	-2.89794	-2.96612	-3.05466	-2.92354	-2.94309	-2.94763	-2.40052	-2.48285	-2.63858	Stromelysin-3
			Q9JJT1	Ifit1	0.469524	1.38465	1.40294	0.0395421	-1.24008	-2.72719	-2.73895	-2.82126	-2.69804	-2.7092	-2.57313	-2.15382	-2.09298	Glucocorticoid-attenuated response gene 16 product
			Q5PQT7	Phlda3	0.505259	1.41938	2.73006	0.00186183	-1.62779	-1.63872	-1.641	-1.3314	-1.37507	-1.44869	-0.761284	-0.955812	-0.92229	Pleckstrin homology-like domain family A member 3
			P07687	Ephx1	0.599608	1.5153	3.1729	0.000671583	2.58206	2.49994	2.53205	2.78675	2.89664	2.81064	3.4982	3.46871	3.32595	Epoxide hydrolase 1
			O70239	Axin1	0.600722	1.51648	1.67778	0.021	-4.9808	-5.15699	-4.95167	-5.50851	-5.04951	-5.31076	-4.72626	-4.82959	-4.51077	Axin-1
			Q5U1W8	LOC100911295	0.741627	1.67206	1.90852	0.0123447	-0.71171	-0.902499	-0.715211	-0.566136	-0.582124	-0.848074	-0.206699	0.271385	0.163859	High-mobility group nucleosome binding domain 1
			C5H4P9		0.847239	1.79905	1.54536	0.0284866	-0.301382	-0.574719	-0.736101	-1.66133	-1.29897	-1.31949	-0.853887	-0.747985	-0.136191	Nexilin (Fragment)
