# Supplementary material for: One-Week Dynamic Changes in Cardiac Proteomes After Cardiac Radioablation in Experimental Rat Model
Source: Front Cardiovasc Med. 2022 Jun 28;9:898222. doi: 10.3389/fcvm.2022.898222 (PMC9273889; doi:10.3389/fcvm.2022.898222)
Supplement: Supplementary file 3 [file Table_2.xlsx]

## Sheet: Table
Supplemental Table 2. Validation results of the candidate proteins. The values from profiling and DIA are normalized peak abundance and from PRM analysis are peak abundance ratio between SIS peptides and endogenous after LC-MS/MS analysis.
				Profiling																			Validation (DIA)																			Validation (PRM)
				3 Days									7 Days										3 Days									7 Days										3 Days (ratio_average)
				Normalize peak abundance																			Normalize peak abundance																			Peak abundance ratio (target peptide/SIS peptide)
Accession	pattern	Description	Gene Name	CON_1	CON_2	CON_3	2Gy_1	2Gy_2	2Gy_3	25Gy_1	25Gy_2	25Gy_3	CON_1	CON_2	CON_3	2Gy_1	2Gy_2	2Gy_3	25Gy_1	25Gy_2	25Gy_3	P-value(ANOVA)	CON_1	CON_2	CON_3	2Gy_1	2Gy_2	2Gy_3	25Gy_1	25Gy_2	25Gy_3	CON_1	CON_2	CON_3	2Gy_1	2Gy_2	2Gy_3	25Gy_1	25Gy_2	25Gy_3	P-value (ANOVA)	CON_1	CON_2	CON_3	2Gy_1	2Gy_2	2Gy_3	25Gy_1	25Gy_2
O70239	ANOVA 25-Gy specific up	Axin-1	Axin1	-4.9808	-5.15699	-4.95167	-5.50851	-5.04951	-5.31076	-4.72626	-4.82959	-4.51077	-2.45265	-2.54731	-2.64205	-2.47088	-2.49002	-2.59277	-2.50789	-2.51961	-2.55431	0.0160302
Q5RJN3		C-C motif chemokine ligand 21	Ccl21	-3.08371	-3.15313	-3.1108	-3.18894	-3.08892	-3.20314	-2.68685	-2.86637	-2.83408										0.0012
Q62920-2		Isoform 2 of PDZ and LIM domain protein 5	Pdlim5	0.195125	-0.122215	-0.0103488	0.102791	0.0925717	0.164553	0.312354	0.295824	0.327386	-0.0900803	0.197183	0.158182	-0.205551	0.203592	0.145288	0.138478	0.177204	0.353429	0.0139814	1.34801	0.793358	1.35261	0.718738	0.95827	0.858515	0.673912	0.454397	1.04876	1.09824	0.903189	0.530424	1.63425	1.22098	1.15498	2.82328	2.83386	2.49352	0.000732167
Q63942		GTP-binding protein Rab-3D	Rab3d	-0.629463	-0.71465	-0.786062	-0.652354	-0.65683	-0.468096	-0.462973	-0.450847	-0.339908	-0.575952	-0.484031	-0.537974	-0.66554	-0.643382	-0.6025	-0.49299	-0.530967	-0.476624	0.0168453
B6DYP8	ANOVA 25-Gy specific up	Glutathione S-transferase	Gsta1	1.62234	1.60466	1.56921	1.63035	1.68514	1.44998	1.71723	1.65035	1.62906	1.27354	1.06543	0.951219	1.3684	1.15797	1.42954	1.69555	1.66409	1.5851	0.00569915	-0.136267	-0.326989	-0.112299	0.14689	0.128279	0.7507	0.47866	0.244124	0.617742	0.531148	0.0644907	-0.557075	-0.201611	-1.05922	0.366573	1.08962	0.777319	1.48528	0.0418784
D3ZCD6		RCG21069	rCG_21069	-4.12299	-4.09785	-4.04168	-4.08101	-3.98252	-4.04974	-3.82673	-4.12462	-3.84917	-4.87096	-4.79237	-4.84861	-4.7003	-4.97761	-4.68472	-4.45917	-4.31343	-4.38524	0.00383707
D3ZJA9		Solute carrier family 27 (Fatty acid transporter), member 3 (Predicted)	Slc27a3										-2.84175	-2.74939	-2.71694	-2.62772	-2.82147	-3.20539	-2.10043	-2.15731	-2.3253	0.00832243
D3ZTC5		Myotilin	Myot	0.936217	0.882316	1.08899	1.05244	0.815415	1.09388	1.08747	1.05424	1.06924	0.110752	-0.121029	-0.0694111	0.0354377	0.0297447	0.137914	0.478626	0.154637	0.395434	0.0263354	-0.625218	-0.43073	-0.0959258	-1.01013	-1.58396	-0.316516	-0.21204	-0.00175268	0.319097	-1.7956	-1.71169	-1.58411	-1.73308	-0.56864	-0.791228	-0.40668	-0.646891	-1.36428	0.0387909	0.0028	0.00055	0.00855	0.0024	0.00255	0.00365	0.00605	0.002
D4A0U6		DNA ligase	Lig4										-2.53858	-2.49192	-2.45369	-2.26449	-2.41417	-2.25634	-1.95007	-2.14178	-2.09979	0.00190779
D4A0Y9		ATP-binding cassette, subfamily B (MDR/TAP), member 1B	Abcb1b										-2.48993	-2.5963	-2.57254	-2.44332	-2.5295	-2.54323	-1.97927	-2.22968	-2.2732	0.00634118
M0R439		Kelch domain-containing 7A	Klhdc7a	-0.678864	-0.661281	-0.665065	-0.626762	-0.684997	-0.663404	-0.608918	-0.565164	-0.326664	0.403186	0.35232	0.43046	0.499668	0.418893	0.400729	0.803187	0.653964	0.724569	0.00078966
P07687		Epoxide hydrolase 1	Ephx1	2.58206	2.49994	2.53205	2.78675	2.89664	2.81064	3.4982	3.46871	3.32595	2.37146	2.51145	2.49344	2.6923	2.43882	2.37502	3.2995	3.23767	3.23954	0.000164358	-1.44088	-1.02504	-0.994016	-0.769491	-0.72796	-0.924014	0.596471	0.420912	0.313092	-1.04329	-1.06051	-0.765934	-0.735056	-0.915122	-0.528238	0.244067	0.695811	0.661097	0.00104539
P33436		72 kDa type IV collagenase	Mmp2	-0.5271	-0.596854	-0.622127	-0.423991	-0.441058	-0.452718	-0.148814	-0.286977	-0.260447	-0.876437	-0.785256	-0.798694	-0.86286	-0.955561	-0.984385	-0.468495	-0.510033	-0.620052	0.000712705
Q5PQT7		Pleckstrin homology-like domain family A member 3	Phlda3	-1.62779	-1.63872	-1.641	-1.3314	-1.37507	-1.44869	-0.761284	-0.955812	-0.92229	-2.01087	-2.20467	-2.04575	-1.82886	-2.0388	-1.8415	-0.950504	-1.14893	-1.05802	4.77342e-05
Q6AYC4		Macrophage-capping protein	Capg	2.31363	2.3264	2.40317	2.35414	2.23278	2.28723	2.38806	2.3	2.3134	2.28603	1.94608	2.05066	2.09187	2.34051	2.31213	2.47393	2.43598	2.48135	0.0338727	0.291698	-0.455164	0.00852711	0.531653	0.261951	0.20857	0.499135	0.694371	0.661616	0.0434728	0.327518	0.165118	-0.214374	0.324677	0.423144	0.286351	0.354147	0.323404	0.0364846	0.0306	0.01695	0.0169	0.03605	0.03515	0.03505	0.039	0.0466
Q80UA9		Insulin-induced gene 2 protein	Insig2	-3.17168	-2.94487	-3.21843	-2.94231	-2.49074	-1.21776	-1.37713	-0.866782	-1.20101	-3.85574	-3.37276	-3.53064	-3.60732	-2.96135	-2.42319	-2.20077	-2.78524	-2.1244	0.0354405
A0A0G2JV78	ANOVA 25-Gy specific down	Oxysterol-binding protein	Osbpl5										-4.09518	-3.99912	-4.03284	-4.08549	-4.01891	-4.21588	-4.20412	-4.37531	-4.38834	0.0180555	3.18174	2.93006	3.02651	3.03899	3.31974	3.42966	2.99303	3.05035	3.34636	3.26992	3.02395	3.04512	2.94635	3.13742	2.94883	3.17127	3.38637	3.38695	*ns
A0A0G2K945		General transcription factor IIIC subunit 3	Gtf3c3	-2.93341	-3.06857	-3.05778	-2.97754	-3.00475	-3.06046	-3.10065	-2.93811	-2.97836	-5.3731	-5.19751	-5.31208	-5.35251	-5.32643	-5.1862	-5.63364	-5.52785	-5.54503	0.00790751
A7BKC9		MID1 interacting G12-like protein	Mid1ip1	-3.86406	-3.82498	-3.73405	-3.8049	-3.90042	-3.92672	-4.05851	-3.76287	-3.90797	-2.91761	-2.99936	-2.72352	-2.81667	-2.70337	-2.78475	-3.27822	-3.24905	-3.23272	0.00134552
B1WBS6		Galactosidase, beta 1-like	Glb1l										-4.66743	-4.58242	-4.73088	-4.72266	-4.90336	-4.7312	-5.03885	-5.11489	-4.78946	0.0483215
D3ZY75		tRNA-yW synthesizing protein 5	Tyw5	-1.62258	-1.37365	-1.61678	-1.70536	-1.48072	-1.70992	-1.72971	-1.76028	-1.54904	-1.44734	-1.41103	-1.19568	-1.32826	-1.44684	-1.48818	-1.71035	-1.68765	-1.78438	0.00673209
D4AE63		Myogenesis-regulating glycosidase	Myorg	-0.306317	-0.420504	-0.230969	-0.121245	-0.135185	-0.406786	-0.378662	-0.602328	-0.770062	-1.04376	-1.23854	-1.26687	-1.25015	-1.30627	-1.30986	-1.48249	-1.54102	-1.39713	0.0148109
F1LTK0		Similar to F49E2.5d	LOC690284										-1.31433	-1.28259	-1.33091	-1.23211	-1.23929	-1.44218	-1.73657	-1.47907	-1.62685	0.0156801
G3V8S7		Potassium intermediate/small conductance calcium-activated channel	Kcnn3	-2.34121	-2.55038	-2.40708	-2.54051	-2.5477	-2.47069	-2.65635	-2.60044	-2.54324	-2.44531	-2.52588	-2.68725	-2.71818	-2.43756	-2.52236	-2.85046	-3.0318	-2.79558	0.0301314
P02793		Ferritin light chain 1	Ftl1										-3.5179	-3.35516	-3.77947	-3.64256	-3.32497	-3.7395	-3.83577	-4.04858	-4.1908	0.0488292	-0.751439	-1.25017	-0.514081	-0.912292	-0.462531	-0.808795	-0.249626	-0.830043	-0.779436	-0.551523	-0.588766	-1.21077	-0.719819	-1.31958	-1.07284	-0.183582	0.286765	-0.822581	ns
Q8CGU4		Arf-GAP with GTPase, ANK repeat and PH domain-containing protein 2	Agap2	-3.09371	-3.35345	-3.14137	-3.15513	-3.26155	-3.28348	-3.25001	-3.31057	-3.08071	-1.89911	-1.73849	-1.73831	-1.84787	-1.68312	-1.98	-2.13624	-2.1648	-1.97826	0.0394067
Q3L472	ANOVA 25-Gy specific up	Extracellular sulfatase	Sulf2	-2.58525	-2.60482	-2.54949	-2.54277	-2.66968	-2.64493	-2.51945	-2.44641	-2.33562	-1.42671	-1.52332	-1.36108	-1.52877	-1.40185	-1.50353	-0.928545	-1.28498	-1.25499	0.044018
Q63772		Growth arrest-specific protein 6	Gas6	-0.33939	-0.457844	-0.441873	-0.392916	-0.452273	-0.367545	-0.30268	-0.267382	-0.20721	-0.195797	-0.200745	-0.253887	-0.20139	-0.429883	-0.217552	-0.0175038	-0.0941186	-0.00191003	0.024467
Q5HZE2		Transmembrane protein 120A	Tmem120a	0.624421	0.553203	0.54157	0.55897	0.515959	0.682181	0.690158	0.710784	0.768953	0.0274515	0.0630875	0.0101089	0.0517206	-0.0358186	0.0828959	0.230404	0.195457	0.250437	0.00196771
P24051		40S ribosomal protein S27-like	Rps27l	-0.756639	-0.817661	-0.749991	-0.784034	-0.787037	-0.771373	-0.665559	-0.647309	-0.745836	-1.12062	-1.01721	-1.12471	-1.13528	-1.16296	-1.29601	-0.893809	-0.867113	-1.05347	0.0253822	1.46569	1.39416	-0.191558	-0.871368	-0.0626412	0.901187	0.754136	0.973075	-0.570101	0.582016	-0.280592	-0.783353	0.463607	-0.689384	-1.08443	-0.840072	-0.920307	-1.58787	ns	0.0189	0.0164	0	0.02255	0.0286	0.02165	0.01995	0.01845
Q9QXQ7	T-test top GO term	Protein Wnt-5a	Wnt5a										-2.81838	-2.51366	-2.71788	-2.69294	-2.78768	-3.0271	-3.00988	-3.14305	-2.92472	0.0356008
D4A0U6	(positive regulation of fibroblast proliferation)	DNA ligase	Lig4										-2.53858	-2.49192	-2.45369	-2.26449	-2.41417	-2.25634	-1.95007	-2.14178	-2.09979	0.00190779
A0A0G2KA54		Kininogen-1	Kng1	3.07789	3.10192	3.02978	3.53111	2.98816	3.93782	3.86565	3.78058	3.81575	2.57273	2.14045	2.32104	2.43019	2.71177	2.71734	2.76235	2.74545	2.67873	0.0434841	-0.895535	-1.32167	-0.893853	-1.12602	-0.677704	-0.489031	-0.553256	-0.465818	-0.524086	-0.860912	-0.550559	-0.79592	-0.808201	-0.874382	-0.679093	-0.320555	-0.569713	-0.424563	0.00763027	0.06915	0.0751	0.01805	0.0875	0.1409	0.19465	0.13665	0.1213
P08934		Kininogen-1	Kng1										1.56114	1.14627	1.36568	1.45749	1.51928	1.7799	1.80272	1.69696	1.68214	0.0423809	-0.895535	-1.32167	-0.893853	-1.12602	-0.677704	-0.489031	-0.553256	-0.465818	-0.524086	-0.860912	-0.550559	-0.79592	-0.808201	-0.874382	-0.679093	-0.320555	-0.569713	-0.424563	0.00763027	0.06915	0.0751	0.01805	0.0875	0.1409	0.19465	0.13665	0.1213
Q64315		Cyclin-dependent kinase inhibitor 1A	Cdkn1a										-1.58938	-1.47412	-1.48248	-1.5053	-1.41211	-1.47025	-1.21248	-1.30702	-1.0963	0.00533826
P29975		Aquaporin-1	Aqp1										1.9037	1.95152	2.08446	1.88127	1.90478	1.62918	1.66713	1.683	1.75133	0.0479568	1.49668	1.42015	1.46922	1.27264	1.5133	1.29821	1.46491	1.50277	1.40743	1.6943	1.96703	2.07381	1.79629	1.64222	1.5646	1.73307	1.76209	1.44059	ns	0.41355	0.37675	0.30905	0.42735	0.45165	0.5226	0.45325	0.44215
P10247		H-2 class II histocompatibility antigen gamma chain	Cd74	-1.85367	-2.03423	-2.15762	-2.48369	-2.09633	-2.44079	-2.72398	-2.98253	-2.84007	-2.68558	-2.56737	-2.2157	-2.87535	-2.85723	-3.37271	-3.28714	-3.15384	-3.14312	0.0196938
B0LPN4-2	specific GO (cardiac conduction)	Isoform 2 of Ryanodine receptor 2	RYR2	-2.29511	-2.48914	-2.21199	-2.10307	-2.14688	-1.88648	-2.05165	-1.99083	-1.76704										0.0364586	1.13611	1.17021	1.22522	1.04769	1.2431	0.992904	1.09428	1.08917	1.05036	1.19951	1.26328	1.22365	1.30451	1.12759	1.27142	1.30039	1.31011	1.23221	0.0279879	0.34575	0.2772	0.2051	0.3565	0.3153	0.3027	0.33015	0.27455
A2VCW2		Caveolin (Fragment)	CAV1										-2.80266	-2.67035	-2.69277	-0.537467	-2.38525	-2.03016	-2.17089	-2.3713	-2.1244	0.00437925	3.14116	2.77109	3.13208	2.67686	3.05197	2.95172	3.20241	2.9549	3.11773	2.57231	2.73894	2.78991	2.67348	2.77244	2.77704	2.80644	2.98675	2.92222	ns	0.08895	0.0842	0.07015	0.0673	0.0921	0.06145	0.07215	0.05685
A0A0G2K0J2		Voltage-dependent calcium channel subunit alpha-2/delta-2	CACNA2D2	-2.4178	-2.37802	-2.37245	-2.536	-2.33352	-2.42494	-2.84517	-2.5533	-2.58634										0.0471781	-0.691005	-0.761633	-0.714085	-0.844624	-0.873459	-0.586612	-0.871189	-0.671556	-0.76778	-0.629807	-0.31235	-0.752813	-0.672445	-0.517768	-1.01526	-0.933346	-0.801725	-0.777863	ns	0.01165	0.01015	0.00665	0.01165	0.0152	0.01055	0.01115	0.0091
G3V747		Gap junction protein	GJA3										-3.4824	-3.25931	-3.31697	-3.57122	-3.42878	-3.75919	-3.78856	-3.54883	-3.80322	0.0273476
Q62861		Sodium channel beta 2 subunit	SCNB2										2.37406	2.48618	2.47995	2.41289	2.44951	1.94388	2.08773	2.13081	2.13471	0.00112148
G3V8S7		Potassium intermediate/small conductance calcium-activated channel	KCNN3										-2.44531	-2.52588	-2.68725	-2.71818	-2.43756	-2.52236	-2.85046	-3.0318	-2.79558	0.0301314
G3V747	specific GO (gap junction)	Gap junction protein	GJA3										-3.4824	-3.25931	-3.31697	-3.57122	-3.42878	-3.75919	-3.78856	-3.54883	-3.80322	0.0273476
Q64578	specific GO (sarcoplasmic reticulum)	Sarcoplasmic/endoplasmic reticulum calcium ATPase 1	Atp2a1										-3.41551	-3.19531	-3.25993	-3.53766	-3.45329	-3.74822	-3.50052	-3.61259	-3.53787	0.0391318																				28.816	35.3484	29.3483	34.1547	34.7148	35.2957	26.1591	27.0097
P11730		Calcium/calmodulin-dependent protein kinase type II subunit gamma	Camk2g	-3.08815	-3.04792	-2.87984	-3.01365	-2.78184	-2.93478	-2.73169	-2.71827	-2.76598										0.0352022	0.520947	0.333237	0.512361	0.183756	0.442944	0.102112	0.597774	0.479784	0.295409	0.519866	0.846689	0.729692	0.709399	0.510658	0.434253	0.12186	0.449834	0.531925	ns	0.0996	0.12805	0	0.1344	0.13925	0.1678	0.0996	0.0989
B0LPN4-2		Isoform 2 of Ryanodine receptor 2	RYR2	-2.29511	-2.48914	-2.21199	-2.10307	-2.14688	-1.88648	-2.05165	-1.99083	-1.76704										0.0364586	1.13611	1.17021	1.22522	1.04769	1.2431	0.992904	1.09428	1.08917	1.05036	1.19951	1.26328	1.22365	1.30451	1.12759	1.27142	1.30039	1.31011	1.23221	0.0279879	0.34575	0.2772	0.2051	0.3565	0.3153	0.3027	0.33015	0.27455
A2VCW2	specific GO (ion channel regulator activity)	Caveolin (Fragment)	CAV1										-2.80266	-2.67035	-2.69277	-0.537467	-2.38525	-2.03016	-2.17089	-2.3713	-2.1244	0.00437925																				0.08895	0.0842	0.07015	0.0673	0.0921	0.06145	0.07215	0.05685
Q9Z1P2	specific GO (intercalated disk)	Alpha-actinin-1	Actn1										-5.40439	-5.35288	-5.15228	-5.7813	-5.30078	-5.4705	-5.61854	-5.54911	-5.55871	0.0271013	0.0472471	0.243225	0.273754	0.00720149	0.304352	0.152922	0.473218	0.0414444	0.459849	0.588443	0.65598	0.286002	0.548361	0.565807	0.512043	0.781967	0.602963	0.35169	ns
P14668		Annexin A5	Anxa5	4.88306	4.76957	4.85639	4.79593	4.53216	4.62864	4.51039	4.54147	4.55533										0.0139692	1.36982	0.681294	1.13915	1.71077	1.62046	2.11968	1.7133	1.47614	1.87929	1.75059	1.36706	1.78405	1.03972	1.7585	1.86121	1.76545	1.93224	1.73945	ns	0.32155	0.1999	0.179	0.48005	0.46135	0.58485	0.5301	0.3765
Q7M730		Sodium channel subunit beta-4	Scn4b										0.375699	0.307407	0.282628	0.461768	0.462945	0.349662	-0.15535	0.226365	0.0925882	0.0235939
G3V7X4	specific GO (vacuolar membrane)	ATP-binding cassette sub-family A member 2	Abca2										-1.75649	-1.50312	-1.59673	-1.49918	-1.88562	-1.59073	-1.9643	-1.8066	-1.97583	0.0320243
D3ZHR2		ATP-binding cassette subfamily D member 1	Abcd1	1.35494	1.43427	1.27867	1.54213	1.38967	1.64062	1.78535	1.56871	1.77293										0.0225538
Q4FZY1		Cd68 molecule	Cd68	-2.73525	-2.90915	-2.64538	-2.56709	-2.46383	-2.63536	-2.3298	-2.60123	-2.41953										0.0211739
D3ZZM0		Solute carrier family 39 (Zinc transporter), member 14 (Predicted)	Slc39a14	0.648979	0.625206	0.615421	0.706007	0.708238	0.719979	0.841632	1.02007	0.835371										0.00455313
P29975	specific GO (cation channel activity)	Aquaporin-1	Aqp1										1.9037	1.95152	2.08446	1.88127	1.90478	1.62918	1.66713	1.683	1.75133	0.0479568	1.49668	1.42015	1.46922	1.27264	1.5133	1.29821	1.46491	1.50277	1.40743	1.6943	1.96703	2.07381	1.79629	1.64222	1.5646	1.73307	1.76209	1.44059	ns	0.41355	0.37675	0.30905	0.42735	0.45165	0.5226	0.45325	0.44215
Q0QEP3		ATP synthase, H+ transporting mitochondrial F1 complex, beta subunit	Atp5b										-5.50258	-5.18182	-5.11249	-5.00822	-5.11054	-5.12302	-4.79872	-4.86354	-4.86906	0.0189867	5.28536	4.92957	5.10043	4.9608	4.98182	5.23682	5.18145	5.17984	4.99308	5.05742	5.38644	5.31845	5.20862	5.30204	4.98661	5.03162	5.0635	5.13056	ns	24.2081	23.558	20.1456	24.8858	24.2756	24.3618	23.0435	20.3569
A0A0G2K0J2		calcium channel, voltage-dependent, alpha 2/delta subunit 2	CACNA2D2	-2.4178	-2.37802	-2.37245	-2.536	-2.33352	-2.42494	-2.84517	-2.5533	-2.58634										0.0471781																				0.01165	0.01015	0.00665	0.01165	0.0152	0.01055	0.01115	0.0091
Q5FWS4		calcium homeostasis modulator family member 5	Calhm5										-1.78196	-1.70577	-1.80265	-2.02189	-1.96521	-2.07378	-2.17089	-2.2939	-2.2555	0.000147001
G3V8S7		potassium intermediate/small conductance calcium-activated channel	Kcnn3										-2.44531	-2.52588	-2.68725	-2.71818	-2.43756	-2.52236	-2.85046	-3.0318	-2.79558	0.0301314
B0LPN4-2		ryanodine receptor 2, cardiac	Ryr2	-2.29511	-2.48914	-2.21199	-2.10307	-2.14688	-1.88648	-2.05165	-1.99083	-1.76704										0.0364586
Q7M730		sodium channel, type IV, beta	Scn4b										0.375699	0.307407	0.282628	0.461768	0.462945	0.349662	-0.15535	0.226365	0.0925882	0.0235939
P08050	cell experiment targets	Sodium channel subunit	cx43 (gja1)																				1.2168	1.56629	1.58669	1.07118	1.36437	0.983569	1.04329	1.1448	1.31661	1.02527	0.962106	1.10074	1.39696	0.91548	1.08077	1.03958	1.00514	1.06222	ns	0.22135	0.1656	0.19	0.15045	0.22645	0.19795	0.1524	0.15235
		cardiac troponin T	scn5a																				-0.981568	-1.04335	-0.924502	-1.42066	-0.966042	-1.04812	-1.23646	-1.28923	-1.14291	-0.952341	-1.02996	-0.823549	-1.25729	-0.973004	-1.06201	-0.878377	-0.934204	-1.25159	0.0119594
		hERG K channel	cTnT(TnnT2)																																							4.3108	5.31785	5.1381	3.90955	3.80795	3.55775	3.67345	3.42305
		Transient outward K channel	kcnh2
		L-type Ca channel	kcnd3
		Voltage-dependent L-type calcium channel subunit alpha-1C	cacna1c																				-1.61574	-1.4369	-1.57112	-1.05217	-1.264	-1.10971	-1.42664	-1.4109	-1.10988	-1.27123	-1.02028	-0.820745	-1.2983	-1.05064	-0.73668	-1.30651	-1.08063	-0.980507	ns
*ns= not significant
[truncated: 11 more columns]
