# Supplementary material for: One-Week Dynamic Changes in Cardiac Proteomes After Cardiac Radioablation in Experimental Rat Model
Source: Front Cardiovasc Med. 2022 Jun 28;9:898222. doi: 10.3389/fcvm.2022.898222 (PMC9273889; doi:10.3389/fcvm.2022.898222)
Supplement: Supplementary file 4 [file Table_3.xlsx]

## Sheet: Sheet0
Supplemental Table 3. Validation results of the cardiac conduction related proteins. The values from profiling and DIA are normalized peak abundance and from PRM analysis are peak abundance ratio between SIS peptides and endogenous after LC-MS/MS analysis.
					DIA																								PRM
					T-test				ANOVA																				T-test				ANOVA
					3day		7day		3day	7day	Normalzied abundance																		3day		7day		3day	7day	Normalzied abundance
Gene	Desription	Annotated Term	Inferred From	Significant	P-value	Log2FC	P-value	Log2FC	P-value	P-value	3day_0Gy1	3day_0Gy2	3day_0Gy3	3day_2Gy1	3day_2Gy2	3day_2Gy3	3day_25Gy1	3day_25Gy2	3day_25Gy3	7day_0Gy1	7day_0Gy2	7day_0Gy3	7day_2Gy1	7day_2Gy2	7day_2Gy3	7day_25Gy1	7day_25Gy2	7day_25Gy3	P-value	Log2FC	P-value	Log2FC	P-value	P-value	3day_0Gy1	3day_0Gy2	3day_0Gy3	3day_2Gy1	3day_2Gy2	3day_2Gy3	3day_25Gy1	3day_25Gy2	3day_25Gy3	7day_0Gy1	7day_0Gy2	7day_0Gy3	7day_2Gy1	7day_2Gy2	7day_2Gy3
Agt	angiotensinogen (serpin peptidase inhibitor, clade A, member 8)	regulation of cardiac conduction	P01019	*	0.0493344	-0.747419			0.0398382		-0.815097	-0.7648	-0.349253	-0.135876	-0.189261	0.0739212	-0.118944	0.561841	-0.113097
Ank2	ankyrin 2, brain	atrial cardiac muscle cell action potential		*	0.000414734	0.260401			0.00105889		-0.269785	-0.201704	-0.2002	-0.345376	-0.42508	-0.298534	-0.476862	-0.501886	-0.480015
Cacna1c	calcium channel, voltage-dependent, L type, alpha 1C subunit	cardiac conduction	Q13936	*					0.0280996		-1.62788	-1.4477	-1.58293	-1.06008	-1.2735	-1.11805	-1.43736	-1.4215	-1.11822
Cacnb2	calcium channel, voltage-dependent, beta 2 subunit	membrane depolarization during atrial cardiac muscle cell action potential	Q08289	*	0.0416083	0.372544	0.0034336	-0.234816												-1.35038	-1.37526	-1.34347	-1.19441	-1.22862	-0.984477	-1.19862	-1.09745	-1.08714
Dsc2	desmocollin 2	bundle of His cell-Purkinje myocyte adhesion involved in cell communication	Q02487	*			0.0312234	-0.431146			-0.389599	-0.268074	-0.180669	-0.535441	-0.329773	-0.359041	-0.348308	-0.523035	-0.000130838	-0.134933	-0.281204	-0.319378	-0.161715	-0.320287	0.397582	0.211923	0.354147	-0.0404227
Dsg2	desmoglein 2	bundle of His cell-Purkinje myocyte adhesion involved in cell communication	Q14126	*			0.00515882	-0.662734		0.0167625	-0.0830653	0.0952687	0.135607	-0.160049	-0.0739074	-0.0921582	-0.0381785	-0.214368	0.150479	-0.0974196	-0.222082	-0.468178	-0.00378199	-0.125809	0.368156	0.467772	0.347915	0.328813
Jup	junction plakoglobin	bundle of His cell-Purkinje myocyte adhesion involved in cell communication	P14923	*	0.0100251	0.045181	0.0311702	-0.151309		0.0266201	1.60375	1.59563	1.60943	1.4335	1.54414	1.55329	1.54189	1.57367	1.55402	1.50955	1.59268	1.65155	1.8243	1.594	1.71602	1.6876	1.67863	1.72652
Ryr2	ryanodine receptor 2, cardiac	Purkinje myocyte to ventricular cardiac muscle cell signaling		*					0.0279879		1.13611	1.17021	1.22522	1.04769	1.2431	0.992904	1.09428	1.08917	1.05036	1.19951	1.26328	1.22365	1.30451	1.12759	1.27142	1.30039	1.31011	1.23221						0.0439511										0.2861	0.352	0.35935	0.2709	0.25615	0.2767
Scn5a	sodium channel, voltage-gated, type V, alpha	atrial cardiac muscle cell action potential	Q14524	*	0.0119594	0.239727					-0.981568	-1.04335	-0.924502	-1.42066	-0.966042	-1.04812	-1.23646	-1.28923	-1.14291	-0.952341	-1.02996	-0.823549	-1.25729	-0.973004	-1.06201	-0.878377	-0.934204	-1.25159
Slc8a1	solute carrier family 8 (sodium/calcium exchanger), member 1	cell communication by electrical coupling involved in cardiac conduction	RGD:3717	*	0.0268207	0.10932					0.34179	0.450915	0.382722	0.130232	0.369657	0.314271	0.263362	0.285844	0.28933	0.339626	0.304255	0.0997272	0.526159	0.55353	0.342971	0.483581	0.503407	0.4308
Cav1	caveolin 1, caveolae protein	regulation of cell communication by electrical coupling involved in cardiac conduction		*																											0.0156167	0.0199467			0.08895	0.0842	0.07015	0.0673	0.0921	0.06145	0.07215	0.05685	0.08215	0.02385	0.0341	0.0153	0.0124	0.01145	0.0383
Abcc9	ATP-binding cassette, sub-family C (CFTR/MRP), member 9	cardiac conduction	O60706								-1.25216	-1.34638	-1.05585	-1.25886	-0.927606	-1.38534	-1.09992	-0.830454	-0.96578	-1.44135	-1.08807	-1.43828	-0.996136	-1.14336	-1.02206	-1.09134	-0.90006	-1.27543
Ace2	angiotensin I converting enzyme (peptidyl-dipeptidase A) 2	regulation of cardiac conduction	Q9BYF1
Bin1	bridging integrator 1	regulation of heart rate by cardiac conduction
Cacna1d	calcium channel, voltage-dependent, L type, alpha 1D subunit	membrane depolarization during SA node cell action potential	MGI:2180141
Cacna1g	calcium channel, voltage-dependent, T type, alpha 1G subunit	AV node cell action potential
Cacna2d1	calcium channel, voltage-dependent, alpha2/delta subunit 1	membrane depolarization during bundle of His cell action potential	P54289
Ctnna3	catenin (cadherin associated protein), alpha 3	bundle of His cell-Purkinje myocyte adhesion involved in cell communication	Q9UI47
Cxadr	coxsackie virus and adenovirus receptor	AV node cell to bundle of His cell communication
Dsp	desmoplakin	bundle of His cell-Purkinje myocyte adhesion involved in cell communication	P15924								1.46794	1.55312	1.61535	1.38208	1.52833	1.4737	1.49806	1.50791	1.44315	1.42788	1.58043	1.62813	1.78117	1.59505	1.73552	1.65572	1.71427	1.69228
Ehd3	EH-domain containing 3	regulation of cardiac conduction									1.16586	0.996956	1.02398	1.08624	1.18311	1.18084	1.19551	1.05945	1.09094	1.26456	1.43967	1.44501	1.21626	1.28814	1.3231	1.27601	1.25525	1.20039
Flna	filamin, alpha	regulation of membrane repolarization during atrial cardiac muscle cell action potential	GO:1905031								0.0839247	0.0814814	0.18483	0.155751	0.313518	0.143999	0.246592	0.0969503	0.257439	0.208092	0.26362	0.368468	0.333147	0.325715	0.386793	0.291257	0.357605	0.462039
Gja1	gap junction protein, alpha 1	cardiac conduction	MGI:1857177								1.2168	1.56629	1.58669	1.07118	1.36437	0.983569	1.04329	1.1448	1.31661	1.02527	0.962106	1.10074	1.39696	0.91548	1.08077	1.03958	1.00514	1.06222							0.22135	0.1656	0.19	0.15045	0.22645	0.19795	0.1524	0.15235	0.19295	0.1589	0.1894	0.1386	0.114	0.18755	0.1575
Gja5	gap junction protein, alpha 5	atrial cardiac muscle cell to AV node cell communication by electrical coupling
Gjc1	gap junction protein, gamma 1	AV node cell to bundle of His cell communication by electrical coupling
Gjd3	gap junction protein, delta 3	AV node cell to bundle of His cell communication by electrical coupling
Hcn4	hyperpolarization-activated, cyclic nucleotide-gated K+ 4	membrane depolarization during SA node cell action potential	Q9Y3Q4
Kcna5	potassium voltage-gated channel, shaker-related subfamily, member 5	atrial cardiac muscle cell action potential	P22460
Kcnd3	potassium voltage-gated channel, Shal-related family, member 3	cell communication involved in cardiac conduction
Kcne1	potassium voltage-gated channel, Isk-related subfamily, member 1	regulation of heart rate by cardiac conduction	PTN001445835
Kcne1l	potassium voltage-gated channel, Isk-related family, member 1-like, pseudogene	atrial cardiac muscle cell action potential	Q9UJ90
Kcne2	potassium voltage-gated channel, Isk-related subfamily, gene 2	regulation of heart rate by cardiac conduction	PTN001445835
Kcne3	potassium voltage-gated channel, Isk-related subfamily, gene 3	regulation of heart rate by cardiac conduction	PTN001445835
Kcne4	potassium voltage-gated channel, Isk-related subfamily, gene 4	regulation of heart rate by cardiac conduction	PTN001445835
Kcnh2	potassium voltage-gated channel, subfamily H (eag-related), member 2	regulation of heart rate by cardiac conduction	PTN000811772
Kcnh6	potassium voltage-gated channel, subfamily H (eag-related), member 6	regulation of heart rate by cardiac conduction	PTN000811772
Kcnj2	potassium inwardly-rectifying channel, subfamily J, member 2	regulation of heart rate by cardiac conduction	P63252
Kcnj5	potassium inwardly-rectifying channel, subfamily J, member 5	membrane repolarization during atrial cardiac muscle cell action potential	P48544
Kcnn2	potassium intermediate/small conductance calcium-activated channel, subfamily N, member 2	membrane repolarization during atrial cardiac muscle cell action potential
Kcnq1	potassium voltage-gated channel, subfamily Q, member 1	atrial cardiac muscle cell action potential	P51787
Mef2a	myocyte enhancer factor 2A	cardiac conduction
Mir208a	microRNA 208a	cardiac conduction	MGI:4359821 MGI:4359822
Nkx2-5	NK2 homeobox 5	regulation of cardiac conduction
Nup155	nucleoporin 155	atrial cardiac muscle cell action potential	MGI:3840086
Pde4d	phosphodiesterase 4D, cAMP specific	regulation of cell communication by electrical coupling involved in cardiac conduction	GO:0002027 GO:0060314
Pkp2	plakophilin 2	bundle of His cell-Purkinje myocyte adhesion involved in cell communication	Q99959
Pln	phospholamban	regulation of the force of heart contraction by cardiac conduction	MGI:2158357								7.98832	7.7971	7.74267	7.47841	7.56296	7.96808	8.07454	7.84637	7.78905	7.60316	7.90815	8.24902	7.7049	8.0214	7.21599	5.44031	7.15775	7.31664
Rangrf	RAN guanine nucleotide release factor	regulation of bundle of His cell action potential	Q9HD47
Rbfox2	RNA binding protein, fox-1 homolog (C. elegans) 2	cardiac conduction	MGI:6442563
Scn1b	sodium channel, voltage-gated, type I, beta	cardiac conduction
Scn2b	sodium channel, voltage-gated, type II, beta	regulation of heart rate by cardiac conduction	O60939
Scn3b	sodium channel, voltage-gated, type III, beta	atrial cardiac muscle cell action potential	Q9NY72
Scn4b	sodium channel, type IV, beta	AV node cell action potential	Q8IWT1
Scn10a	sodium channel, voltage-gated, type X, alpha	AV node cell action potential	Q9Y5Y9
Slc4a3	solute carrier family 4 (anion exchanger), member 3	cardiac conduction	P48751
Slc9a1	solute carrier family 9 (sodium/hydrogen exchanger), member 1	regulation of the force of heart contraction by cardiac conduction	P19634
Sptbn4	spectrin beta, non-erythrocytic 4	cardiac conduction	MGI:1856134
Sri	sorcin	regulation of cell communication by electrical coupling involved in cardiac conduction	P30626								-0.307989	-0.419409	-0.463719	-0.183996	-0.166211	0.232323	-0.233115	0.039535	-0.30762	-0.0192992	-0.145749	-0.286855	-0.108658	-0.407261	-0.123148	-0.555606	-0.202959	-0.110817
Tmem65	transmembrane protein 65	regulation of cardiac conduction									1.45408	1.38349	1.9927	1.74969	1.84294	1.7222	1.1826	1.57144	1.37968	1.76981	1.9914	1.63552	1.73091	1.50825	1.7817	1.36815	1.76377	1.83972
Tnni3k	TNNI3 interacting kinase	bundle of His cell to Purkinje myocyte communication	Q59H18								-0.722755	-0.257977	-0.81673	-0.876082	-0.775657	-0.836095	-1.24175	-1.10513	-0.871531	-0.424224	-0.325381	-0.816555	-0.437727	-0.471005	-0.41444	-0.355139	-0.430582	-0.410572
Trpm4	transient receptor potential cation channel, subfamily M, member 4	cardiac conduction	IPR029581
Zmpste24	zinc metallopeptidase, STE24	cardiac conduction	MGI:2180033
[truncated: 3 more columns]
